# Supplementary material for: Transition of Plasmodium Sporozoites into Liver Stage-Like Forms Is Regulated by the RNA Binding Protein Pumilio
Source: PLoS Pathog. 2011 May 19;7(5):e1002046. doi: 10.1371/journal.ppat.1002046 (PMC3098293; doi:10.1371/journal.ppat.1002046)
Supplement: Table S3 — A-N. List of genes up- or down-regulated by microarray analysis using RMSANGER Affymetrix custom designed array. (XLS) [file ppat.1002046.s013.xls]

## Sheet: S3A main
Table S3: List of genes up- or down-regulated by microarray analysis using RMSANGER Affymetrix custom designed array. The 374 genes listed in S3A have been selected after performing an overall variance F-test (p<0.05) and used for drawing the heatmap in Figure 4C. Subsequent spreadsheets have been split by functional categories such as S3B = motility and invasion; S3C = translation and ribosomal …
Pf ortholog = P. falciparum orthologous genes
ID.Pb = www.genedb.org P. berghei gene identification; April 2010 version
product = protein product of the gene listed in ID.Pb
puf2-/wt 18 or 27 days post mosquito infection; coef = log2 ratio of puf2- compared to wt at either indicated time point; adj.P = false discovery rate corrected P values obtained by moderated t-test after fitting a linera model to the data (see Material and Methods for details)
27d -18d for puf2- or wt; coef = log2 ratio of 27days post mosquito infection compared to 18 days pi for each parasite line; adj.P = false discovery rate corrected P values obtained by moderated t-test after fitting a linera model to the data (see Material and Methods for details)
yellow = upregulated by at least log2=0.58 or 1.5-fold at adj.P <0.05; light yellow = adj. P >0.05; blue = downregulated by at least log2=-0.58 or 1.5-fold at adj.P<0.05; light blue = adj.P>0.05
adj.P = moderated t-test P-value adjusted for false discovery rate using the Bonferroni-Hochberg algorithm
AveExpr = average expression of 1 gene across the entire experiment
Gene Deletion ID and Phenotypes information were taken from http://www.pberghei.eu
P. falciparum Lasonder 2008 = mass spec data obtained from Lasonder et al, 2008, PLoS Pathogens Oct;4(10):e1000195; the numbers show peptides found in P. falciparum oocysts (OOC), oocyst-derived sporozoites (ODS), salivary gland sporozoites collected at day s 18-22 post mosquito infcetion (SGS)
P.yoelii Tarun 2008 = mass spec data obtained in Tarun et al, 2008, Proc Natl Acad Sci U S A Jan 8;105(1):305-10; the numbers show peptides found in P. yoelii oocysts (OOC), 15 days post-infection sporozoites (SPZ), liver stage 40h-old (LS40), liver stage 50h-old (LS50), asexual blood stages (ABS) and gametocytes (GAM)
P. falciparum LeRoch 2004 = proteome and transcriptome data from LeRoch et al, 2004 Genome Research 14: 2308-2318
UIS gene annotation was taken from Matuschewski et al, 2002, J Biol Chem. Nov 1;277(44):41948-53.; SIS gene annotation was taken from Rosinski-Chupin et al, 2007, BMC Genomics. Dec 19;8:466; S gene annotation was taken from Kaiser et al, 2004, Mol Microbiol. Mar;51(5):1221-32
															proteome						transcriptome			proteome			transcriptome
			puf2-/wt 18d		puf2-/wt at 27d		27d-18d wt					P. falciparum Lasonder 2008			P. yoelii Tarun 2008									P. falciparum LeRoch 2004
Pf ortholog	ID.Pb	product	coef	adj.P	coef	adj.P	coef	adj.P	AveExpr	Gene Deletion ID	Gene Deletion Phenotype	OOC	ODS	SGS	OOC	SPZ	LS40	LS50	ABS	GAM	LS24vsSPZ	LS40vsSPZ	LS50vsSPZ	GAM	MERO	SPZ	MERO	GAM	SPZ
PFF0800w	PBANKA_111600	TRAP-like protein, TLP1, TRAP2, SIS28	-2.25401	0.247637	-4.03744	0.00030537	-0.0244685	0.99436	6.52721	RMgm-143; RMgm-144	sporozoite passage through cells			2
PF11_0545	PBANKA_091090	conserved Plasmodium protein, unknown function	-0.280052	0.00620283	-3.89827	0.0327463	-0.474076	0.840626	10.7595	-	-													4	2	0	45.7	121	59.5
PF14_0467	PBANKA_131270	conserved Plasmodium protein, unknown function	-0.897957	0.0223257	-3.69513	0.00369529	-0.583011	0.78718	7.7242	-	-			15										1	16	0	0	101.5	0
PFL0800c	PBANKA_143230	cell traversal protein for ookinetes and sporozoites, CelTOS, S4	-0.751584	0.00667737	-3.31321	0.00408229	-0.615896	0.690502	8.58217	RMgm-46	migration through host cells (msq epithelial cells and hepatocytes)			6										0	0	1	21	115.3	370
PF14_0614	PBANKA_132800	serine/threonine protein phosphatase, putative UIS2	-0.815406	0.13806	-3.09868	0.000123483	-8.9135e-05	0.737306	8.04319	-	-										-0.22	-2.6	-2.8	2	0	0	39.8	59.7	0
PFB0275w	PBANKA_030390	metabolite/drug transporter, putative	-0.105411	0.679102	-3.02356	0.0201666	-0.58319	0.24459	8.9513	-	-													0	2	0	161.7	730.7	108.3
PF08_0008	PBANKA_070190	GPI-anchored micronemal antigen, putative, SIS26, PSOP9	-0.484449	0.00273356	-2.97972	0.000671961	-0.297323	0.987156	10.4392	RMgm-95	transition of ookinete to oocyst and oocyst development; oocyst egress		3	22										1	10	0	64.4	95.6	0
PF13_0069a	PBANKA_141100	conserved Plasmodium protein, unknown function	-0.761455	0.91442	-2.87994	0.000355502	-0.0302854	0.815884	8.23876	-	-													720	657	41	203.6	182.7	1265.9
PF14_0044	PBANKA_103740	conserved Plasmodium protein, unknown function, S11	-0.975446	0.00318296	-2.86503	0.000458315	-0.00429726	0.842282	7.27087	-	-													1	11	0	68	52.2	79.8
PFL1090w	PBANKA_143760	glideosome-associated protein 45, putative GAP45	-1.67441	0.0292042	-2.81173	0.000417922	0.471974	0.719317	6.21237	-	-			3							1.5	0.7	0.58	246	5	281	0	102.4	49.4
PFE0950c	PBANKA_123370	conserved Plasmodium protein, unknown function	-1.29357	0.031449	-2.76666	0.00030537	0.126064	0.645225	6.69741	-	-													21	52	1	1037.2	96.3	131.6
PF08_0119	PBANKA_122540	conserved Plasmodium protein, unknown function	-0.588424	0.00259815	-2.71556	0.000206644	0.137829	0.359707	7.10614	-	-			1													24	2925.8	129
PFD0430c	PBANKA_100630	membrane attack complex, SPECT2, S13, SIS23	-0.592797	0.00147002	-2.49735	0.510381	-0.364329	0.765425	7.74345	RMgm-137; RMgm-135	host cells traversal (dermis and liver sinusoid)			26										0	1	0	0	90.4	32.8
MAL13P1.212	PBANKA_135560	sporozoite protein essential for cell traversal SPECT1	-0.429362	0.981857	-2.69922	0.000907455	0.462818	0.359707	5.19339	RMgm-139; RMgm-138	traversal of the SPZ through host cells													0	0	12	0	0	1528.7
PF08_0108	PBANKA_122250	plasmepsin X	0.362191	0.0853535	-2.66988	0.00133827	-0.680478	0.348784	8.71266	RMgm-84	not successful			11										0	0	0	0	51	0
PF08_0088	PBANKA_142520	conserved Plasmodium protein, unknown function, S23, SIS15	0.148338	0.157098	-2.60408	0.00063861	-0.664229	0.912879	8.05605	-	-	0	0	2	0	0	0	1	0	0
PFL0345w	PBANKA_060550	conserved Plasmodium protein, unknown function	-1.67788	0.00255722	-2.47417	0.00121025	0.878928	0.430321	4.73258	-	-			1										1	0	1	36	293.2	152.4
PFD0985w	PBANKA_052170	transcription factor with AP2 domain, putative	-0.510643	0.00596181	-2.38958	0.00122259	0.360296	0.76012	8.01733	-	-			1										0	0	3	0	21	26.2
PFE0935c	PBANKA_123350	RNA-binding protein, putative Puf1, UIS9, SIS36	-1.21421	0.0321631	-2.37989	0.00128033	0.403502	0.745146	4.86786	-	-													0	1	0	0	0	0
PF13_0161	PBANKA_134250	conserved Plasmodium protein, unknown function, SIS35	-0.681534	0.972947	-2.35692	0.000558948	0.0354876	0.593208	7.92859	-	-																10.1	28.1	0
PFD0825c	PBANKA_071920	RNA-binding protein, putative Puf2, SIS17	-1.22098	0.482133	-2.33752	0.000355502	0.143108	0.962061	4.95334	-	-	2	0	0										0	2	0	0	53.1	59.6
PFC0640w	PBANKA_041290	CSP and TRAP-related protein CTRP	-0.381687	0.0223964	-0.801385	0.905946	0.486566	0.30316	4.48032	RMgm-140; RMgm-141	transformation of the ookinete into the oocyst; motility and invasion of midgut epithelial cells													12	92	8	60	113.2	0
PFL2155w	PBANKA_145810	conserved Plasmodium protein, unknown function	-0.987001	0.00273356	-2.27953	0.00313271	1.04301	0.466717	5.93218	-	-
PFL0370w	PBANKA_060590	conserved Plasmodium protein, unknown function, SIS7	-0.360581	0.0129652	-2.08399	0.0257196	-1.20413	0.110739	9.09151	-	-			7							-2.64	-2.87	-4.06	0	0	56	11.6	294.7	5585.2
PFA0200w	PBANKA_020910	thrombospondin related sporozoite protein, TRSP, S21, SIS12	-0.0129982	0.00971013	-2.0261	0.00708811	-0.240222	0.489146	6.05741	RMgm-34	invasion of liver cells		1	3										1	6	2	0	930.8	306
PFE0615w	PBANKA_111200	conserved Plasmodium protein, unknown function	-1.22309	0.10128	-2.00033	0.000656262	0.266849	0.88294	6.14494	-	-													2	0	0	0	0	67.9
PFE0400w	PBANKA_110770	conserved Plasmodium protein, unknown function	0.0427105	0.00834207	-1.78182	0.00286512	-0.655333	0.76012	6.56597	-	-																0	0	260.7
PFI0775w	PBANKA_081680	glycolipid transfer protein, putative	-0.731723	0.00640344	-1.43199	0.00339251	0.852194	0.746908	4.50988	-	-													3	0	0	0	96.6	0
PFD0425w	PBANKA_100620	sporozoite invasion-associated protein 1, SIAP1, Ag17, S5	0.325841	0.362033	-1.42801	0.00100789	-1.49503	0.776439	10.6637	RMgm-109; RMgm-233; RMgm-234	egress of Oocyst derived Sporozoite; invasion of SG; Liver stage;	3	42	38	0	5	45	0	0	0				3	59	47	3396.4	2147.3	3706.8
PF10_0281	PBANKA_051280	merozoite TRAP-like protein, putative, MTRAP	0.519442	0.00098855	-1.1455	0.000169326	-1.06882	0.969838	8.75122	-	-													32	29	2	424.6	190.4	88.3
MAL8P1.80	PBANKA_071450	conserved Plasmodium protein, unknown function	-0.516406	0.938946	-1.11246	0.000948307	0.274979	0.840626	4.32107	-	-																0	50.4	0
PFD0215c	PBANKA_100220	6-cysteine protein, P36p, P52, SIS9	-0.300584	0.0100706	-1.05242	0.00100789	-0.600145	0.773905	4.72174	RMgm-42; RMgm-44; RMgm-41; RMgm-40	early EEF deveopment right after invasion			5													43.7	209.1	115.7
PF08_0080	PBANKA_142400	conserved Plasmodium protein, unknown function	-0.660154	0.846093	-0.921532	0.00174174	0.169561	0.487914	4.32366	-	-													0	1	3	0	167.9	986.1
PF10_0274	PBANKA_051210	conserved Plasmodium protein, unknown function	-0.0808986	0.0331838	0.838705	0.627264	-0.0206917	0.359707	3.80998	-	-													26	84	12	694.5	6545.1	1211.6
PF14_0143	PBANKA_102820	protein kinase, putative	-0.681138	0.332854	-0.857606	0.000590961	0.0755869	0.840626	4.11573	-	-		3	3										1	0	0	63.1	149	124.3
PF10_0261a	PBANKA_051070	conserved Plasmodium protein, unknown function	-0.0337319	0.00647118	-1.44902	0.117148	-1.5927	0.987156	4.71295	-	-													8	0	0	108.4	457.7	76.6
PF14_0222	PBANKA_102030	ankyrin, putative	-0.209041	0.0153118	-0.847716	0.000656262	0.532768	0.987156	3.81232	-	-													0	0	0	0	94	0
PF14_0537	PBANKA_132010	conserved Plasmodium protein, unknown function, UIS25	-0.531265	0.0228257	-0.841429	0.0250972	0.268217	0.0492088	3.6735	-	-													0	0	1	61.4	294.5	802.6
PF14_0404	PBANKA_130650	TRAP-like protein, TREP, S6, UOS3	0.308723	0.00223522	-0.815502	0.000447014	-1.8984	0.51167	7.14124	RMgm-159; RMgm-145; RMgm-305	gliding motility of ODS and invasion of SG; Liver stage;		20											7	2	2	528.8	1164.7	1549.3
PFC0430w	PBANKA_040840	phosphoglycerate mutase, putative	-0.622348	0.0861613	-0.714932	0.000886445	0.506744	0.359707	4.02193	-	-				0	0	1	1	0	132				22	2	1	744.5	491.9	234.1
PFL0475w	PBANKA_060790	3',5'-cyclic-nucleotide phosphodiesterase, putative	-0.138609	0.294751	-0.714837	0.000152763	0.256292	0.366021	3.20884	-	-																0	0	0
MAL13P1.150	PBANKA_134360	conserved Plasmodium protein, unknown function	-0.141051	0.00318296	-0.705763	0.000661842	0.103123	0.96191	3.61822	-	-													1	0	0	0	168.5	376.8
PF10_0218	PBANKA_050670	citrate synthase, mitochondrial precursor, putative	0.0838679	0.456291	-0.690233	0.00015732	-0.371968	0.451808	4.73869	-	-			8										0	0	0	0	36.8	0
PFD0235c	PBANKA_100250	conserved Plasmodium protein, unknown function, S10	0.13624	0.231161	-0.641712	0.000492114	-0.927243	0.987156	5.28181	-	-		2														0	33.4	124.8
PF10_0061	PBANKA_120420	conserved Plasmodium protein, unknown function	-0.467688	0.0101664	-0.633176	0.000556269	-0.520174	0.110739	5.5123	-	-			4							0.9	-0.33	-0.88				57.7	71	59.7
PF14_0223	PBANKA_102020	cyclophilin, putative, UIS30	-0.27071	0.0410959	-0.606366	0.00618666	0.178487	0.0669877	4.65209	-	-													12	15	0	98.6	0	0
PF14_0128	PBANKA_102970	ubiquitin conjugating enzyme, putative	0.204724	0.21233	-0.593305	0.00030537	0.478092	0.39214	4.20907	-	-													3	6	6	0	251.9	123.8
PF10_0027	PBANKA_120070	conserved Plasmodium protein, unknown function	-0.258008	0.731914	-0.563106	0.00125102	0.3467	0.987156	3.84625	-	-																44.2	3367.8	173.2
NA	PBANKA_050010	Pb-fam-1 protein, pseudogene	-0.377892	0.00235815	-0.532449	5.53945e-05	0.500118	0.987156	4.5424	-	-													7	1	0	0	117.5	0
PF07_0075	PBANKA_061630	conserved Plasmodium protein, unknown function	-0.371256	0.0220509	-0.524047	0.00330576	-0.131585	1	3.85221	-	-																24.3	118.5	27.8
PFD1100c	PBANKA_052370	conserved Plasmodium protein, unknown function	-0.80871	0.00320997	-0.499171	0.00147334	0.0189719	0.466717	4.19244	-	-													0	0	1	0	160.1	447.3
PF10_0151	PBANKA_121380	conserved Plasmodium protein, unknown function	-0.419494	0.00098855	-0.491176	8.32434e-05	0.461157	0.489146	3.71437	-	-													3	0	0	0	97.5	0
PF14_0159	PBANKA_102660	GTP-binding protein, putative	-0.425065	0.22344	-0.404736	0.000773822	0.296815	0.934251	3.88089	-	-													0	0	0	0	52.3	0
PFI1485c	PBANKA_083120	diacylglycerol kinase, putative	-0.0508144	0.39	-0.35065	0.00272204	-0.166124	0.359707	3.44306	-	-													0	0	1	0	221.1	733.6
PF14_0706	PBANKA_133690	conserved Plasmodium protein, unknown function	-0.0213529	0.838787	-0.339942	0.000169326	0.21862	0.576811	2.9788	-	-																60.6	222.3	54.5
MAL13P1.66	PBANKA_141150	conserved Plasmodium protein, unknown function	-0.317564	0.725415	-0.288771	0.0014003	0.21294	0.671583	3.99695	-	-		26
PF08_0137	PBANKA_122900	hypothetical protein	-0.149609	0.989391	-0.288765	0.000597793	0.344635	0.765425	4.54706	-	-													4	36	2	180.8	85.6	75.5
PFB0465c	PBANKA_030720	monocarboxylate transporter, putative	-0.211021	1	-0.279513	0.00033069	0.264705	0.542216	4.85948	-	-													0	0	0	131.9	730	365.9
PF14_0520	PBANKA_131840	6-phosphogluconate dehydrogenase, decarboxylating, putative	0.0434072	0.00378374	0.919399	0.20767	0.0884399	0.0492088	3.72161	-	-			9	0	0	42	13	24	9				19	3	0	0	58.7	0
PF10_0156	PBANKA_121440	conserved Plasmodium protein, unknown function	0.400319	0.725415	-0.251563	0.000156641	-1.54026	0.765425	5.6869	-	-																19.5	416.9	316.9
PF10_0236	PBANKA_050850	conserved Plasmodium protein, unknown function	-0.669742	0.00320997	-0.180621	0.000355502	0.428818	0.51167	6.20811	-	-	0	3	0	0	0	2	0	0	0	-0.47	0.85	0.69				0	158.9	107.7
PFI0725c	PBANKA_081580	GINS complex subunit Psf3, putative	-0.411129	0.0399015	-0.16952	0.0011125	-0.324013	0.939382	3.19178	-	-										-0.45	0.64	1.32	0	1	0	0	0	0
PFC0381c	PBANKA_040730	conserved Plasmodium protein, unknown function	-0.778548	0.0292042	0.0448272	0.000470267	0.521576	0.987156	4.68372	-	-													12	2	0	0	0	25.1
PF14_0095	PBANKA_103280	conserved Plasmodium protein, unknown function	0.370678	0.0817201	0.0510254	0.0129522	-0.0480798	0.110739	3.20422	-	-													0	10	0	89.3	131.3	0
PFB0400w	PBANKA_030600	6-cysteine protein, P230p	0.702644	0.00685843	0.106817	0.000556269	-0.0661955	0.987156	3.38249	RMgm-351; RMgm-352	No phenotype has been described													2	0	0	0	28.7	0
PFL0765w	PBANKA_143160	conserved Plasmodium protein, unknown function	0.588346	0.00834207	0.112776	0.00072864	-0.0841343	0.899625	3.98232	-	-													1	0	0	0	0	0
PF07_0059	PBANKA_142130	4-nitrophenylphosphatase, putative	0.32565	0.0607962	0.133353	0.00117333	0.259915	0.934251	3.60976	-	-			2										5	14	1	0	34.6	62.6
PFI1635w	PBANKA_083460	delta tubulin, putative	0.019675	0.0404521	0.208543	0.0027386	-0.228296	0.402564	3.37145	-	-													1	0	0	0	105.4	0
PF08_0083	PBANKA_142460	conserved Plasmodium protein, unknown function	0.398291	0.00378374	0.232675	0.00369635	0.123286	0.765425	3.6224	-	-													0	0	0	0	82.8	0
PFE1390w	PBANKA_124250	RNA helicase, putative	0.163506	0.0720441	0.299931	0.000457168	0.178525	0.466957	4.52645	-	-													7	1	0	0	62.8	0
PFB0675w	PBANKA_031160	conserved Plasmodium protein, unknown function	0.00486696	0.378561	0.316512	0.000208004	0.0206792	0.765425	3.24853	-	-													4	3	1	1028.5	430.2	1412.5
NA	PBANKA_020060	Pb-fam-1 protein	-0.148775	0.0331726	0.316705	0.029188	0.930306	0.0517319	7.108	-	-													0	0	0	0	272.2	104.5
PF14_0192	PBANKA_102340	glutathione reductase, putative	0.455049	0.715398	0.339037	0.00069296	-0.092192	0.748247	4.78456	-	-	2	12	22	0	0	9	0	13	5							0	64.7	0
PF13_0357	PBANKA_114440	conserved Plasmodium protein, unknown function	0.101749	0.178738	0.350078	0.000432795	0.0902609	0.987156	3.22425	-	-																0	206.8	49.4
PF14_0421	PBANKA_130820	apicoplast 1-acyl-sn-glycerol-3-phosphate acyltransferase, putative	0.792499	0.778296	0.411925	0.00125722	-0.0212727	0.76012	4.57414	-	-		5								1.56	2.32	2.58				28.6	25.1	42
PF13_0117	PBANKA_141850	TBC domain protein, putative	-0.0352663	0.183138	0.415814	0.00127177	0.0271018	0.576811	3.10273	-	-													2	1	0	69	38.2	0
MAL7P1.202	PBANKA_080360	conserved Plasmodium protein, unknown function	0.601047	0.0032558	0.427601	5.2586e-05	0.0825499	0.324194	3.619	-	-				0	0	28	2	13	6
PF11_0146	PBANKA_093380	conserved Plasmodium protein, unknown function	-0.0185681	0.00971013	0.447123	0.00627274	-0.0130315	0.940277	3.17126	-	-													3	3	1	18.9	582.6	49.9
PF14_0256	PBANKA_101680	exosome complex exonuclease rrp41, putative	0.359973	0.0638685	0.447472	0.000985479	0.0133866	0.987156	3.37704	-	-										0.53	1.27	1.17	2	0	3	0	152.9	436.4
PFL1390w	PBANKA_144340	conserved Plasmodium protein, unknown function	-0.0791652	0.127074	0.449517	0.000573849	-0.0140391	0.535051	3.34134	-	-													0	0	0	0	37	0
PF10_0225	PBANKA_050740	orotidine-monophosphate-decarboxylase, putative	-0.0368362	0.00807393	0.451556	0.00786583	-0.0368926	0.557604	3.70566	RMgm-258	not successful													1	1	0	29.5	238.7	244.9
PF11_0064	PBANKA_094160	conserved Plasmodium protein, unknown function	0.0887852	0.0282464	0.453896	0.00015732	0.0190085	0.0482987	2.99557	-	-		4														0	79.1	0
PFL0780w	PBANKA_143190	glycerol-3-phosphate dehydrogenase, putative	0.812136	0.0404826	0.476932	0.000811358	-0.348828	0.76012	4.17065	-	-				0	0	0	2	0	0	1.21	1.15	1.56	139	2	2	0	78.4	0
MAL13P1.48	PBANKA_140860	conserved Plasmodium protein, unknown function	0.00976077	0.0222619	0.477086	0.000156641	0	0.324194	3.21266	-	-
PFC0680w	PBANKA_041340	conserved Plasmodium protein, unknown function	-0.0278257	0.00526128	0.490393	0.000266901	0.010738	0.843938	3.77606	-	-													1	0	0	0	27.8	0
PFE0215w	PBANKA_110400	ATP-dependent helicase, putative	-0.0273223	0.00832498	0.499958	0.00469306	-0.0277097	0.30316	3.3899	-	-													3	2	2	40.1	193.1	76
PFI0200c	PBANKA_041730	adapter-related protein, putative	-1.33227e-15	0.618149	0.503087	0.000134618	-0.0590331	0.776439	3.48571	-	-																0	1362.5	0
PFC0195w	PBANKA_040290	conserved Plasmodium protein, unknown function	0.00274985	0.460067	0.504448	8.32434e-05	-0.111886	0.576811	3.09442	-	-													0	0	0	19.8	18.4	103.8
MAL13P1.274	PBANKA_113190	serine/threonine protein phosphatase, putative, PP5	0.587927	0.00435696	0.512083	0.000505572	-0.0300809	0.425016	3.69927	-	-
PF14_0489	PBANKA_131510	transcriptional regulatory protein sir2b	0.0859545	0.0290234	0.512746	0.00015732	-0.0252868	0.240401	3.96178	-	-
PFI0630w	PBANKA_081390	26S proteasome regulatory subunit, putative	0.238957	0.0101664	1.44886	0.097884	-0.140245	0.746908	4.11663	-	-			1	0	0	1	0	5	7				6	110	0	2403	333.4	347.9
PFE1485w	PBANKA_124420	conserved Plasmodium protein, unknown function	0.0464267	0.0236052	0.513536	0.00242995	-0.0261235	0.80669	3.8822	-	-	1												0	1	11	0	213.7	237.3
PF11_0180	PBANKA_093060	conserved Plasmodium protein, unknown function	0.245881	0.0235923	1.26816	0.0855141	0.0269784	0.289781	5.21624	-	-										0.25	0.88	0.25	5	10	2	0	38.8	0
PFI1310w	PBANKA_082750	NAD synthase, putative	0.0689294	0.00555392	0.51539	0.000305828	0.0282649	0.466717	3.40295	-	-		1	1													0	0	0
PF14_0242	PBANKA_101840	arginine methyltransferase 1, putative	0.622014	0.0545702	0.522192	0.000941393	0.100178	0.969838	3.55974	-	-				0	0	3	2	10	11	0.26	1.13	0.83	11	0	0	97.1	454.1	432.2
PFE1535w	PBANKA_124510	conserved Plasmodium protein, unknown function	0.0807221	0.00113112	0.5273	0.00127831	0.0645043	0.456882	3.44962	-	-				0	0	0	2	0	0				1	8	0	29.5	130.1	144.4
PFC0970w	PBANKA_121660	conserved Plasmodium protein, unknown function	0.284222	0.00320997	0.0995551	0.63959	-0.0995551	0.76012	3.52629	-	-
PF11_0074	PBANKA_094060	exonuclease, putative	0.0815008	0.025928	0.533571	0.00241552	-0.0034711	1	3.35164	-	-													3	2	0	12266.3	670.3	1273.3
PFC0950c	PBANKA_121700	peptidase, putative	0.289005	0.00399596	0.25298	0.0922466	0.070251	0.593208	3.05493	-	-													4	5	0	65.3	256.9	295.2
PFF0330w	PBANKA_010540	coatomer alpha subunit, putative	0.125329	0.0370978	0.536379	0.0010428	-0.0252029	0.370457	3.87204	-	-
PF13_0162	PBANKA_134450	conserved Plasmodium protein, unknown function	0.0293176	0.112421	0.550224	0.000331187	-0.0550846	0.0850119	3.62483	-	-										3.18	0.69	1.53	0	10	0	1010.2	365.2	0
PF13_0116	PBANKA_141830	rhoptry protein 2, putative, PRP2	0.980718	0.034253	0.561024	0.000169326	0.144055	0.9707	4.37878	RMgm-216	not successful				0	0	3	0	8	0				15	9	0	36.1	520.9	377.4
PFI1445w	PBANKA_083020	rhoptry protein-2, putative	0.0433744	0.105515	0.575688	0.000169326	-0.0543238	0.557604	3.42162	-	-				10	0	4	29	159	0
PF08_0048	PBANKA_071080	ATP-dependent helicase, putative	0.0255261	0.0335854	0.598817	0.00399212	0.0456839	0.456882	3.59475	-	-													12	0	1	13.1	53.3	0
PFI1190w	PBANKA_082510	conserved Plasmodium protein, unknown function	0.0333545	0.0222619	0.614472	0.000128027	-0.100792	0.593208	3.20908	-	-																0	31.8	0
PFE0695w	PBANKA_111360	conserved Plasmodium protein, unknown function	-0.0465985	0.795806	0.623551	0.00030537	-0.0944093	0.233473	3.02081	-	-													0	71	1	24.8	55.5	39.6
PF11_0342	PBANKA_091520	conserved Plasmodium protein, unknown function	0.0428655	0.027731	0.628999	0.000458591	0.134094	0.987156	4.12765	-	-				0	0	1	0	1	0	-0.19	-1.04	0.34	5	0	0	0	83.8	0
PF14_0713	PBANKA_130170	conserved Plasmodium protein, unknown function	0.137922	0.00147002	0.629722	0.000128027	0.0261717	1	4.57102	-	-													0	0	0	0	0	0
PF14_0316	PBANKA_101140	DNA topoisomerase II, putative	0.146898	0.00171641	0.63277	0.00045547	0.110385	0.456882	3.62163	-	-	1	1											14	26	0	0	115.1	422
PF13_0287	PBANKA_113110	adenylosuccinate synthetase, putative	0.377187	0.00547663	0.768761	0.103517	0.0265041	0.765425	4.47958	-	-				0	0	0	2	3	0	0.83	0.8	0.78				0	102.3	0
PF14_0620	PBANKA_132870	conserved Plasmodium protein, unknown function	0.0189255	0.715398	0.638301	0.000283115	-0.000148885	0.730033	3.23208	-	-													0	0	1	0	0	1433.7
PF14_0642	PBANKA_133070	organelle ribosomal protein L22/L17 precursor, putative	0.112811	0.750025	0.646746	0.00045547	0.119918	0.962061	2.96953	-	-										0.28	0.85	1.48	5	17	1	0	196.9	125.9
PF14_0179	PBANKA_102460	liver specific protein 1, LISP1	0.0943397	0.0101618	0.647456	0.00527903	-0.0574653	0.359707	3.36205	RMgm-284; RMgm-280; RMgm-237; RMgm-279	egress of merozoites from Liver cells by disrupting PVM				0	0	69	0	0	0	0	3.04	1.93	0	2	0	0	73.4	20.2
PFL1530w	PBANKA_144650	asparagine-rich protein, putative	0.633531	0.489265	0.682663	0.000542855	0.24281	0.85022	4.89185	-	-				0	0	3	0	13	0				32	7	0	0	87.4	0
PF11_0099	PBANKA_093830	heat shock protein, putative	0.239458	0.263307	0.684212	0.000549978	0.150183	0.737306	3.51861	-	-		3	1													0	105.1	146.1
PFI1335w	PBANKA_082800	conserved Plasmodium protein, unknown function	-0.0243064	0.228055	0.689422	0.000769055	-0.000154865	0.749052	3.4995	-	-													0	17	2	128.2	132.3	0
PF14_0174	PBANKA_102520	pseudouridine synthase, putative	0.685668	0.131741	0.698079	0.000169366	0.157824	0.462399	4.76633	-	-													8	5	1	513	458.9	191.3
PF14_0370	PBANKA_130300	DEAD/DEAH helicase, putative	0.0663794	0.780557	0.705555	0.0382712	-0.0119793	0.0485738	3.51711	-	-													264	186	16	1042.8	2250.7	1751.9
PF14_0110	PBANKA_103130	rhomboid protease, putative	0.287216	0.0353213	0.714293	0.000878328	0.0788812	1	3.57329	-	-													0	0	0	0	445.1	39.9
PFE1340w	PBANKA_124170	conserved Plasmodium protein, unknown function	-0.221963	0.00222313	0.71795	0.00673278	0.0195108	0.546449	5.01402	RMgm-252	No phenotype has been described										0.71	1.42	1.65				0	0	0
NA	PBANKA_091920	conserved rodent malaria protein, unknown function	0.595095	0.00993537	0.724146	0.000541603	0.0839274	0.821891	3.65819	-	-													44	168	10	133.9	321	78.2
PFE1025c	PBANKA_123520	conserved Plasmodium protein, unknown function	0.462821	0.0139158	0.110171	0.438466	-0.387426	0.536579	3.60519	-	-				0	0	1	0	7	1	0.69	1.19	1.18	5	1	1	239.3	486.9	1013.5
MAL13P1.281	PBANKA_113350	glutamate - tRNA ligase, putative	0.0475118	0.00949462	0.725067	0.000421328	-0.0170308	0.593208	3.88913	-	-																0	39.7	0
PF10_0407	PBANKA_050500	dihydrolipoamide acyltransferase, putative	0.0681524	0.231787	0.728652	0.0008383	0.0961546	1	4.1609	-	-				0	0	2	0	0	0	0	1.22	0.48	118	133	6	0	258.5	0
PF10_0089	PBANKA_120750	conserved Plasmodium protein, unknown function	-0.0548844	0.482133	0.732385	8.32434e-05	-0.00606955	0.324194	3.39313	-	-													6	7	0	41.1	121.9	95.7
PFL0685w	PBANKA_142990	phosphatidylinositol-glycan, putative	0.0479292	0.723224	0.732985	0.000835726	0.0228083	0.489146	3.22242	-	-													1	1	6	0	46	0
PF14_0101	PBANKA_103220	conserved Plasmodium protein, unknown function	-0.052199	0.43005	0.740397	0.000417922	-0.060946	0.962061	3.38375	-	-													1	2	1	116.3	121.9	105.7
PF13_0291	PBANKA_113160	replication licensing factor, putative	-0.00278686	0.00273356	0.741389	0.0228369	0.0578619	0.99436	4.10821	-	-				0	0	4	10	0	0
PF11_0463	PBANKA_090390	coat protein, gamma subunit, putative	0.399028	0.00173418	0.745557	0.00030537	0.130562	0.962061	3.85734	-	-				0	0	0	1	3	0							0	103.8	39
PF11_0453	PBANKA_090510	carbohydrate kinase, putative	-0.00120122	0.0642768	0.749647	0.000123483	-0.137629	0.504326	3.69286	-	-																0	22	0
MAL7P1.26	PBANKA_080560	O-sialoglycoprotein endopeptidase, putative	0.00738265	0.962966	0.750869	0.000590961	0.030096	0.76012	3.66018	-	-										0.75	1.12	1.02	0	1	0	37.2	0	0
PF11_0352	PBANKA_091430	protein disulfide isomerase related protein, putative	0.155682	0.0633091	0.761932	0.00015732	-0.0676669	0.25748	3.84053	-	-	1	16	6	0	0	6	2	29	10	0.02	1.37	0.93	9	1	0	0	103.2	266.1
PFC0105w	PBANKA_040110	serine/threonine protein kinase, putative	0.598585	0.0429327	1.05795	0.68784	0.140018	0.282867	4.95977	RMgm-528	Asexual bloodstage; male Gametocyte/Gamete; no Fertilization, no ookinete; no Oocyst;													83	56	5	1940.4	1773.3	3275.5
PF14_0589	PBANKA_132560	valine -- tRNA ligase, putative	-0.0262251	0.43005	0.761996	0.00673278	-0.00622479	0.0850119	3.60527	-	-	0	0	10	0	0	0	4	8	3				5	85	4	118.9	13.4	69.6
PF07_0062	PBANKA_142190	GTP-binding translation elongation factor, putative	-0.00186987	0.607954	0.768633	0.000777615	0.133898	0.987156	3.77057	-	-													0	3	8	0	16.3	259.8
PFL1875w	PBANKA_145320	conserved Plasmodium protein, unknown function	0.0848897	0.00599743	0.771051	0.00754147	-0.0957716	0.877784	3.37277	-	-
PF14_0641	PBANKA_133060	1-deoxy-D-xylulose 5-phosphate reductoisomerase, putative	0.0943095	0.66148	0.778684	0.000873978	0.0191279	0.366021	3.87564	-	-										-0.46	0.51	-0.51	0	0	2	0	34.9	626.1
PFC0980c	PBANKA_121640	RNA triphosphatase, putative	0.0428409	0.409931	0.78422	0.000319859	-0.0686156	0.720973	4.14639	-	-										0.06	0.34	0.58	0	0	28	0	0	398.9
PF13_0037	PBANKA_140580	DEAD box helicase, putative	0.0537255	0.00188938	0.791247	0.00420321	-0.0376838	0.387682	3.44946	-	-										0.74	-0.36	-1.34	3	10	0	42.8	201.4	0
PFF0400w	PBANKA_010670	conserved Plasmodium protein, unknown function	0.0664831	0.0923851	0.798291	0.000471312	0.018724	0.515232	3.82356	-	-
PF14_0282	PBANKA_101440	conserved Plasmodium protein, unknown function	0.008274	0.00127386	0.801159	0.00447937	-0.057682	0.359707	3.49468	-	-													2	0	0	0	21.1	0
PFL2240w	PBANKA_145980	conserved Plasmodium protein, unknown function	0.125843	0.0173633	0.824046	0.000353138	-0.0732147	0.987156	3.41082	-	-
PF11_0331	PBANKA_091620	TCP-1/cpn60 chaperonin family, putative	0.746631	0.00381919	1.13513	0.12314	0.354324	0.987156	5.84786	-	-			11	0	0	11	4	56	8	0.89	0.68	0.92	3	0	0	68.6	92.6	0
PFL1380w	PBANKA_144320	RNA pseudouridylate synthase, putative	0.00468342	0.00098855	0.8284	0.000656262	-0.0226538	0.719317	3.39018	-	-													0	0	0	69.1	194.6	222.2
PF07_0112	PBANKA_021150	proteasome subunit alpha type 5, putative	0.107158	0.123621	0.830052	0.000432795	-0.0465787	0.969838	3.66258	-	-	0	3	7	2	0	14	8	37	9	1.71	2.59	1.84	0	0	0	0	244.4	0
PF13_0050	PBANKA_140790	HORMA domain protein, putative	0.0599418	0.767157	0.831713	0.00030537	0.091361	1	4.59524	-	-													0	0	1	0	25.1	0
PFB0840w	PBANKA_031470	replication factor C, subunit 2, putative	0.347518	0.587202	0.835183	0.000344558	0.268899	0.962061	3.55438	-	-				0	0	3	2	0	5				0	7	1	140	27.3	40.9
PFL2215w	PBANKA_145930	actin, putative	1.71122	0.00547663	0.837916	0.00030537	-0.423663	0.969838	7.67899	-	-	2	8	13	9	10	70	17	563	39	1	1.7	1.17
MAL7P1.205	PBANKA_080420	conserved Plasmodium protein, unknown function	0.0358505	0.962966	0.845573	0.000912232	-0.0928663	0.934251	3.31329	-	-
PF10_0198	PBANKA_050470	conserved Plasmodium protein, unknown function	0.454859	0.00218035	0.858893	0.000156641	-0.133784	0.987156	4.07816	-	-																0	0	0
PF14_0366	PBANKA_130260	small subunit DNA primase, putative	0.201884	0.932071	0.858972	0.000156641	0.174786	0.671583	4.07508	-	-													41	20	2	623.8	478.8	1003
PFI1270w	PBANKA_082670	conserved Plasmodium protein, unknown function	0.879096	0.0642768	0.861327	0.000573849	0.240163	1	3.94951	-	-										0.88	-0.83	-0.67				66.5	894.8	134.8
PFE0335w	PBANKA_110640	conserved Plasmodium protein, unknown function	0.406758	0.0206354	0.875968	0.00139226	-0.124858	0.765425	4.3873	-	-										2.01	0.56	0.01	18	0	0	0	74.2	14.2
PF11_0471	PBANKA_090310	nucleolar preribosomal assembly protein, putative	0.151657	0.226729	0.87599	0.00994486	-0.00295561	0.112474	4.78994	-	-													0	1	0	0	1525.9	0
MAL13P1.352	PBANKA_114550	conserved Plasmodium protein, unknown function	0.227616	0.0415396	0.881028	0.00447937	-0.00242526	0.366021	3.35765	-	-													0	0	3	0	17.7	0
MAL13P1.227	PBANKA_135840	ubiquitin-conjugating enzyme, putative	-0.00594479	0.0166252	0.898117	0.00139226	-0.03741	0.840626	4.18638	-	-													0	1	0	0	28.4	0
PFE0870w	PBANKA_123220	transcriptional regulator, putative	0.0957915	0.244311	0.931702	0.000355502	-0.0827032	0.962061	3.41434	RMgm-255	not successful				0	0	3	3	28	3	1.46	1.58	1.14	0	0	0	0	0	0
PF10_0028	PBANKA_120080	RNA-binding protein, putative	1.54003	0.989391	0.938867	0.000305828	0.222673	0.359707	5.8969	-	-				0	0	2	0	41	0	0.88	1.16	1.59				0	287.1	0
PF13_0307	PBANKA_113370	conserved Plasmodium protein, unknown function	-8.88178e-16	0.359598	0.96084	0.00101302	-0.098657	0.776439	3.82118	-	-																0	43	0
MAL8P1.100	PBANKA_142550	conserved Plasmodium protein, unknown function	0.213769	0.00435696	0.96146	0.0295755	0.150399	0.746908	3.62636	-	-		1														0	32	0
PF13_0253	PBANKA_136050	ethanolamine-phosphate cytidylyltransferase, putative	0.459374	0.00147002	0.964599	0.000243064	-0.060068	0.790614	3.96765	RMgm-337	not successful										2.09	2.18	2.5	6	0	0	0	227.4	0
PF11_0087	PBANKA_093950	Rad51 homolog, putative	0.577674	0.0139158	0.965225	0.00621477	0.0779491	0.987156	5.65518	-	-				0	0	4	0	0	0				0	1	0	42.5	0	20
PF10_0278	PBANKA_051250	nucleolar preribosomal assembly protein, putative	0.152961	0.150242	0.969784	0.0004896	0.264859	0.24459	4.68517	-	-
PF13_0243	PBANKA_135870	conserved Plasmodium protein, unknown function	0.0262561	0.0198791	0.970361	0.00353359	0.00634432	0.904305	3.20885	-	-				0	0	2	0	3	0	0.37	0.67	1.23	11	10	1	29.3	33.6	45.6
MAL7P1.38	PBANKA_122210	regulator of chromosome condensation protein, putative	0.17391	0.300333	0.974552	0.000476002	-0.00434298	0.313688	3.53048	-	-													22	8	0	0	140.9	132.8
PFI0525w	PBANKA_081190	nucleotide binding protein, putative	0.0929694	0.190934	0.978697	0.00113612	-0.0794107	0.76012	4.59446	-	-													7	172	10	21.2	101.5	0
PFC0530w	PBANKA_041050	transporter, putative	0.473776	0.0266618	0.984833	0.00261708	-0.0783461	0.730124	3.63538	-	-													0	0	1	42.7	694	130.3
PF13_0134	PBANKA_133880	conserved Plasmodium protein, unknown function	0.344768	0.981857	0.990426	0.000283115	0.0370109	0.719317	4.4519	-	-													0	0	0	0	57.5	0
PFL1820w	PBANKA_145220	conserved Plasmodium protein, unknown function	0.112565	0.0108228	0.99267	0.00030537	-0.147303	0.466717	4.47273	-	-
PFI1105w	PBANKA_082340	phosphoglycerate kinase, putative	0.391331	0.00896473	0.993711	0.00791277	-0.108312	0.0482987	4.30181	-	-		2	15	4	8	203	49	460	48	2.1	1.46	1.05	0	0	1	0	26.2	37.1
MAL7P1.114	PBANKA_061890	conserved Plasmodium protein, unknown function	0.0763148	0.00630652	0.994481	0.000934573	-0.0118008	0.466717	3.73838	-	-				0	0	5	4	5	0	0.74	1.1	0.78	0	0	0	0	110.5	0
PF14_0601	PBANKA_132680	replication factor C3, putative	0.542724	0.00596181	0.994522	0.0334063	-0.182629	0.745146	4.0233	-	-
PFC1020c	PBANKA_121560	40S ribosomal protein S3A, putative	1.39668	0.0166252	3.01981	0.0759811	0.0380709	0.25748	4.92031	-	-			1	2	0	23	2	139	12	4.56	3.78	3.38	0	0	14	39.7	223.8	4333.1
PFE1250w	PBANKA_123990	acyl-CoA synthetase, putative	0.701187	0.00993537	0.995927	0.000432795	0.0716626	0.969838	4.06161	-	-	0	3	4	0	0	0	3	91	72	1.99	1.54	2.7	0	1	0	0	31.5	43.6
PF10_0321	PBANKA_051680	conserved Plasmodium protein, unknwon function	0.0305257	0.715398	0.996724	0.000283115	-0.227305	0.546457	3.74342	-	-													2	1	0	0	82.4	144.7
PF13_0015	PBANKA_140140	conserved Plasmodium protein, unknown function	0.47044	0.00551549	1.00284	0.0311189	0.118474	0.593208	3.95491	-	-																0	127	0
PF08_0063	PBANKA_071420	ClpB protein, putative	0.267926	0.0342803	1.00791	0.00194967	0.0324413	0.746908	3.93286	-	-				0	0	2	7	6	4				6	5	0	88.6	215.5	231.8
PFF1340w	PBANKA_112630	conserved Plasmodium protein, unknown function	-0.139282	0.0128018	1.01153	0.00223237	-0.0790255	0.5954	3.82528	-	-													0	0	2	0	0	0
PFF0205w	PBANKA_010300	mitochondrial ribosomal protein L41 precursor, putative	1.52042	0.00378374	2.03117	0.205271	0.416349	0.0485738	6.4755	-	-										-1.13	-0.54	-1.43
PF10_0029	PBANKA_120090	conserved Plasmodium protein, unknown function	1.16247	0.00378374	1.01645	0.000853546	0.0240529	0.987156	4.76383	-	-													32	10	1	32.6	48.9	44.1
PFI0375w	PBANKA_080920	ribosomal protein L35, putative	0.785191	0.00122962	1.01805	0.00015732	-0.0590028	0.987156	4.75565	-	-													322	318	25	825.8	816.4	2512.8
PFE0165w	PBANKA_110310	actin depolymerizing factor, putative, ADF1	1.63367	0.00383028	0.972468	0.0936177	-0.366474	0.456882	7.12971	RMgm-388	not successful	2	4	6	7	15	25	7	37	9	0.84	1.19	0.64				0	162.7	28.8
PF14_0276	PBANKA_101500	mitochondrial ribosomal protein L15 precursor, putative	-0.142159	0.105578	1.02261	0.00103832	-0.157353	0.879235	3.77079	-	-										0.15	0.01	0.73	57	53	21	61.1	705.2	191.4
PFE0485w	PBANKA_110940	phosphatidylinositol 4-kinase, putative	0.133249	0.00685843	1.04634	0.00187904	-0.043489	0.809738	3.74812	-	-													16	4	0	130.4	123.4	256.4
MAL8P1.32	PBANKA_070620	conserved Plasmodium protein, unknown function	0.00944657	0.00596181	1.05089	0.00378361	-0.0807527	0.746908	3.38536	-	-																0	45.9	0
PFA0505c	PBANKA_020330	DNA-directed RNA polymerase 2 subunit, putative	1.76245	0.00718332	2.40519	0.61679	0.477899	0.790614	5.9987	-	-																27.7	95.3	36.8
PF10_0068	PBANKA_120500	RNA-binding protein, putative	1.79158	0.0180922	2.183	0.231016	0.238024	0.466717	5.34402	-	-		2	1	0	3	22	4	37	0	3.4	2.63	2.48	7	1	0	0	61.1	0
PFC0905c	PBANKA_121810	oocyst capsule protein, Cap380	0.481912	0.219354	1.05659	0.000835726	-0.133427	1	4.72602	RMgm-363	formation of Oocyst capsule (wall)	78	133	27										1	0	1	0	0	118.8
PFE1185w	PBANKA_123860	transporter, putative	0.206248	0.00883912	1.06604	0.01191	-0.102589	0.987156	3.55863	-	-													0	0	2	0	48.6	106.5
PF14_0691	PBANKA_133550	conserved Plasmodium protein, unknown function	0.0777142	0.00668519	1.08664	0.000952606	-0.00645351	0.366021	3.47305	-	-																0	0	0
PF08_0134	PBANKA_122860	conserved Plasmodium protein, unknown function	1.2409	0.94763	1.09085	0.000856399	0.22333	0.962061	6.13446	-	-													42	9	2	884.8	128.3	285.1
MAL13P1.540	PBANKA_135720	heat shock protein 70 (hsp70), putative	0.148516	0.0133803	1.10428	0.00115073	0.0457162	0.324194	3.90959	-	-				0	0	9	22	36	0
PFE0410w	PBANKA_110790	triose phosphate transporter, putative	0.772581	0.00098855	1.10831	0.000156641	0.189653	0.366021	3.7657	-	-	0	1	0	0	0	10	0	0	0	0.59	1.1	0.23				0	30	91.9
PF14_0655	PBANKA_133190	helicase 45, putative	2.75048	0.00685843	3.52556	0.209285	-0.0390094	0.604702	6.71729	-	-		3	5	0	0	158	19	173	19	1.14	1.77	0.58	40	1	0	0	330	0
PF11_0370	PBANKA_091270	3-oxo-5-alpha-steroid 4-dehydrogenase, putative	0.259058	0.00395245	1.11029	0.00966518	0.210345	0.466717	4.08456	-	-													1	7	3	0	23.1	34.1
PFF0430w	PBANKA_010730	chaperone, putative	0.422139	0.00381919	1.11103	0.000458591	0.11748	0.987156	4.46633	-	-	0	5	6	0	0	10	0	45	9							0	33.6	0
PF14_0564	PBANKA_132280	conserved Plasmodium protein, unknown function	0.357779	0.00320997	1.1126	0.000461171	-0.094037	0.843136	4.01369	-	-										0.47	0.31	0.59				41.2	264.6	0
PF10_0267	PBANKA_051130	mitochondrial ribosomal protein S22 precursor, putative	0.0543726	0.294751	1.12073	0.000501332	-0.128326	0.840626	3.66568	-	-													0	0	1	0	244.5	653.6
PF07_0066	PBANKA_061370	conserved Plasmodium protein, unknown function	-0.0240916	0.107778	1.12229	0.000353138	-0.102917	0.0520209	4.18592	-	-										0.64	1.23	0.68	0	0	0	18.8	35.2	0
PFL2005w	PBANKA_145510	replication factor C subunit 4, putative	-0.0093122	0.0390322	1.12753	0.0021993	-0.0915978	0.593208	3.73522	-	-				0	0	2	0	0	3	2.72	3	3.14
PFF0300w	PBANKA_010490	RNA-binding protein, putative	0.310091	0.620385	1.14735	0.000835726	0.105416	0.530842	4.90972	-	-										0.1	-1.11	-0.24				0	327.3	0
PF13_0051	PBANKA_140800	pseudouridylase associated protein, putative	0.0778775	0.994684	1.17088	0.000692956	0.128594	0.425016	3.92394	-	-				0	0	3	0	0	0	1.15	2.21	2.27	0	1	0	216.3	419.7	1098
MAL8P1.22	PBANKA_070420	dehydrodolichyl diphosphate synthetase, putative	0.106501	0.00098855	1.17232	8.32434e-05	0.0663895	0.244951	3.8171	-	-
PF10_0174	PBANKA_050220	26s proteasome subunit p55, putative	0.299001	0.00381919	1.17464	0.00182867	0.0625854	0.546457	3.44304	-	-				0	0	6	4	5	12	0.43	1.29	1.47				0	0	93
MAL13P1.30	PBANKA_140460	conserved Plasmodium protein, unknown function	-0.0153497	0.721851	1.17703	0.000150412	0.0342665	0.745146	4.25071	-	-
PF14_0334	PBANKA_100950	NAD(P)H-dependent glutamate synthase, putative	0.581649	0.294751	1.18625	0.000169326	-0.0441727	0.593208	4.86265	-	-	1	0	0	4	0	5	0	0	12
PF11_0276	PBANKA_092180	conserved Plasmodium protein, unknown function	0.198158	0.150242	1.18681	0.00127177	-0.0122819	0.504326	3.28696	-	-																0	493.8	109.7
PFE1375c	PBANKA_124240	conserved Plasmodium protein, unknown function	0.0610992	0.618149	1.19166	0.000835726	0.17798	0.746908	4.02159	-	-	2	1											0	0	1	151.7	169.3	379.8
MAL7P1.94	PBANKA_061610	prefoldin subunit 3, putative	-0.0401888	0.127074	1.20312	0.000597793	-0.0700364	0.746908	3.63073	-	-													0	1	0	53.5	586.2	158.9
PF14_0321	PBANKA_101080	ABC transporter, putative	0.447786	0.0810389	1.96503	0.123387	0.0173696	0.233473	4.49921	-	-				0	0	11	3	11	0	1.01	2.05	0.68	1	2	0	0	89.4	0
PF07_0087	PBANKA_061860	conserved Plasmodium protein, unknown function	1.58729	0.00227385	1.20333	0.00737654	0.0134717	0.593208	5.6456	-	-				0	0	22	3	0	0	1.76	1.8	2.49	5	2	0	90.4	103.2	0
PF14_0230	PBANKA_101950	60S ribosomal protein L5, putative	1.33387	0.838787	1.20558	0.000156641	0.432893	0.324194	7.87302	-	-	0	0	7	3	0	47	17	52	3	2.01	1.89	1.42
PFD0515w	PBANKA_100780	exosome complex exonuclease rrp4, putative	0.157196	0.487062	1.21296	0.0409675	-0.265115	0.0517319	4.28126	-	-										-0.34	0.55	0.08				48	140.1	555.7
PF14_0146	PBANKA_102790	ribonucleoprotein, putative	0.242683	0.0058516	1.22936	0.0174539	-0.0432086	0.616177	5.91836	-	-													0	0	1	0	302.4	96
PFI0150c	PBANKA_041830	retrieval receptor for endoplasmic reticulum membrane proteins, putative	0.00395975	0.00629173	1.23152	0.000305828	0.0923861	0.76012	4.48574	-	-										0.3	1.54	1.17	12	1	0	162.1	366.4	408.1
PF14_0574	PBANKA_132370	conserved Plasmodium protein, unknown function	0.0650294	0.506116	1.23167	0.00651887	-0.0950404	0.178172	3.76622	-	-																0	21.6	0
PF14_0393	PBANKA_130530	structure specific recognition protein, putative	0.152772	0.00415614	1.2432	0.00327056	-0.0640316	0.523235	4.07973	-	-		11	5										0	0	0	0	39	0
PFI1365w	PBANKA_082860	cytochrome c oxidase subunit, putative	0.30535	0.100554	1.24816	8.32434e-05	0.00766167	0.765425	3.84845	-	-				0	0	2	0	0	1							0	209.6	0
PF14_0239	PBANKA_101870	conserved Plasmodium protein, unknown function	0.251061	0.173096	1.24856	0.000787248	0.0262309	0.953729	3.43839	-	-													36	1	1	37.2	300	306.1
PF13_0157	PBANKA_134300	ribose-phosphate pyrophosphokinase, putative	0.19776	0.102866	1.25679	0.000602096	-0.135157	0.987156	4.62853	-	-										0.75	0	-0.57	0	2	1	14.6	1281.8	193.7
PF10_0070	PBANKA_120520	conserved Plasmodium protein, unknown function	0.0435366	0.0853535	1.25685	0.0226946	0.0633938	0.204163	3.84746	-	-										1.58	2.19	2.18				0	192.8	129.5
MAL13P1.172	PBANKA_134810	conserved Plasmodium protein, unknown function	-0.097066	0.568026	1.25893	0.000671961	0.0116012	0.76012	2.91467	-	-			4	0	0	1	2	4	0	0.36	1.17	1.85	0	1	0	0	72.7	0
PFD0325w	PBANKA_100420	conserved Plasmodium protein, unknown function	0.239541	0.101748	1.26026	0.000602777	0.228501	0.359707	3.71754	-	-																0	151.9	0
PF13_0272	PBANKA_136520	thioredoxin-related protein, putative	0.0387749	0.00381919	1.26118	0.00303407	-0.235099	0.910976	3.56161	-	-		8	5	0	0	9	6	9	0	0.89	1.42	1.78	0	0	0	39.6	31.1	0
PFC0535w	PBANKA_041060	60S ribosomal protein L26, putative	1.41691	0.00180813	1.26801	0.00030537	0.166083	0.671583	7.92497	-	-				0	0	7	0	9	2	0.91	1.01	0.32				64.6	286.3	130.6
PFL1715w	PBANKA_145010	mRNA methyltransferase, putative	0.297315	0.931883	1.27018	0.00534315	0.0929917	0.30316	4.00683	-	-													46	211	74	640.9	4928.7	3439.4
PFD0290w	PBANKA_100350	conserved Plasmodium protein, unknown function	-0.241412	0.994684	1.29381	3.67642e-05	-0.325294	0.0482987	3.65841	-	-										0.7	1.65	1.61				0	1877.3	126.5
PFF0290w	PBANKA_010470	long chain polyunsaturated fatty acid elongation enzyme, putative	0.385864	0.00381919	1.29751	0.000134618	0.113077	0.987156	4.23547	-	-
PF13_0065	PBANKA_141040	vacuolar ATP synthase subunit a, putative	0.288673	0.0689296	1.30519	0.00143415	0.00229536	0.30316	4.61584	-	-			7	0	9	2	1	50	23	0.37	1.41	0.89	0	0	0	0	462.7	106.5
PFF0970w	PBANKA_111910	splicing factor 3a subunit, putative	0.258473	0.140401	1.31037	0.00869424	-0.237574	0.0482987	5.20629	-	-													1	0	0	86.9	591.7	51
PF10_0150	PBANKA_121370	methionine aminopeptidase, putative	0.229136	0.160883	1.32537	0.00206878	-0.140544	0.0482987	3.86359	-	-										1.14	1.07	0.81	0	0	0	0	30.8	0
PF07_0026	PBANKA_080490	ubiquitin-protein ligase e3, putative	0.295429	0.702239	1.34205	0.000573849	-0.10077	0.840626	4.19226	-	-																0	19.8	0
PFA0460c	PBANKA_020420	tubulin-specific chaperone a, putative	0.0213248	0.0374836	1.34944	0.000344558	-0.0737296	0.934251	4.05929	-	-		1	1	0	0	1	0	0	11	-0.52	0.08	0.54	1	0	2	25.1	93.2	107.9
PFI0455w	PBANKA_081060	exoribonuclease, putative	0.829557	0.140401	1.35236	0.000591193	0.149546	0.366021	5.80676	-	-										0.85	0.96	1.69				0	1361	0
MAL7P1.111	PBANKA_061840	conserved Plasmodium protein, unknown function	0.617626	0.00685843	1.35308	0.0044083	0.0923663	0.877784	6.08218	-	-										0.86	1.95	1.61				0	17.5	0
PFL1895w	PBANKA_145360	mitochondrial ribosomal protein L23 precursor, putative	0.779127	0.0236859	1.3619	0.00030537	0.110594	0.76012	5.32241	-	-
NA	PBANKA_062320	phospholipase, putative, PL	0.0609762	0.0220509	1.37042	0.000156641	-0.0607555	0.987156	3.92432	-	-
NA	PBANKA_072280	Plasmodium exported protein, unknown function	0.257928	0.0105841	1.37095	0.0139485	-0.417657	0.879235	3.51104	-	-													0	0	0	0	0	0
PFC0365w	PBANKA_040680	PRP19-like protein, putative	0.479759	0.00713319	1.38321	0.00247377	0.0564453	0.73301	3.87171	-	-				0	0	3	0	9	2	0.39	1.54	1.49				10.3	0	32.2
PF13_0133	PBANKA_133870	plasmepsin V, putative	0.317409	0.135654	1.38467	0.000517135	-0.0224053	0.387682	3.44573	-	-		1								0.11	1.42	0.98	8	3	0	78.9	222.5	165.2
PFC0400w	PBANKA_040770	60S acidic ribosomal protein P2, putative	0.698909	0.479707	1.39015	0.000545523	0.00173622	0.987156	6.54256	-	-		3		16	0	18	0	344	17	2.25	1.53	0.91	0	0	0	0	40.7	0
PF11_0268	PBANKA_092250	conserved Plasmodium protein, unknown function	0.281791	0.480044	1.4039	0.000169326	0.14385	0.629774	4.44197	-	-		2	1	0	0	0	2	33	4				0	5	0	0	800.5	72.4
PF13_0327	PBANKA_113770	cytochrome c oxidase subunit 2, putative	0.417519	0.296032	1.40765	8.32434e-05	-0.137346	0.987156	4.95839	-	-										1.46	1.54	1.41	1	17	4	714.3	698.4	533.1
PFI1665w	PBANKA_083520	transcription factor with AP2 domain(s), putative	0.31297	0.00749138	1.40862	0.00734947	-0.190874	0.557604	4.36844	-	-										1.11	1.44	1.4				0	63.5	128.7
PFC0506w	PBANKA_041000	conserved Plasmodium protein, unknown function	0.0841707	0.00378374	1.412	0.00231203	0.177271	0.765425	5.24669	-	-										0.59	1.67	0.85
PFE0135w	PBANKA_110250	DnaJ protein, putative	-0.445092	0.0133803	1.41284	0.00339251	-0.403694	0.730124	3.90621	-	-
PF14_0513	PBANKA_131770	RNA-binding protein, putative	0.0957705	0.00378374	1.42932	0.00380939	-0.119978	0.76012	5.01161	-	-													0	4	1	0	0	0
PF07_0065	PBANKA_142220	zinc transporter, putative	0.311183	0.00147002	1.43161	0.000169326	-0.0733537	0.987156	3.94928	-	-													27	28	3	1376.8	497.7	858.2
PF14_0517	PBANKA_131810	peptidase, putative	0.789041	0.00667737	1.43574	0.00113824	0.425541	0.25748	5.78589	-	-		6	9	0	0	2	2	83	4	1.71	1.31	1.38	101	687	22	1638	464.3	1170.8
PFF0760w	PBANKA_123050	RNA-binding protein, putative	0.90612	0.296463	1.43796	0.00176674	-0.0175257	0.504326	5.65985	-	-										0.86	2.42	1.42
PF11_0465	PBANKA_090360	dynamin-like protein, putative	0.608411	0.00381919	1.43804	0.012321	0.196027	0.359707	4.37498	RMgm-238	not successful		10		0	0	6	3	34	25				0	0	0	186.4	1974.6	1712.5
PFE1110w	PBANKA_123690	conserved Plasmodium protein, unknown function	1.4654	0.00185785	1.44651	0.000150412	0.540842	1	7.33393	-	-													1	0	0	18.9	59.8	61.5
PF13_0056	PBANKA_140890	conserved Plasmodium protein, unknown function	-0.0289549	0.00098855	1.45966	0.000150412	-0.220805	0.746908	4.88024	-	-										0.92	0.5	-0.21				32.6	353.4	0
PFI0570w	PBANKA_081280	GTP-binding protein, putative	0.561249	0.190934	1.80247	0.0777009	-0.0198414	0.0520209	4.45223	-	-										-1.04	-0.83	0.12				0	0	0
PF08_0042	PBANKA_070950	ATP-dependent RNA helicase prh1, putative	0.361831	0.706305	1.47269	0.00106766	0.227087	0.504326	4.37925	-	-																104.6	1423.3	541.8
PF11_0355	PBANKA_091400	conserved Plasmodium protein, unknown function	0.344932	0.00715292	1.47362	0.0431487	-0.50351	0.969838	5.71044	-	-													0	0	1	25.1	168.3	0
PFB0290c	PBANKA_030420	transcription factor, putative	0.396124	0.034253	1.49332	0.000777615	-0.336084	0.743066	4.34685	-	-													7	0	1	0	78.6	0
PFI0885w	PBANKA_081910	cytochrome b5, putative	0.177815	0.00552585	1.53389	0.000556269	0.110651	0.969838	4.19886	-	-													1	55	0	0	161.7	0
MAL8P1.142	PBANKA_122650	proteasome beta-subunit, putative, SIS31	1.02303	0.680002	1.53501	0.000417922	0.0277339	0.639382	3.93983	-	-			5	0	0	3	2	19	0	0.87	1.24	0.91	23	22	0	47.1	863.9	82.7
PFC0410w	PBANKA_040790	YT521-B-like family protein, putative	-0.0475165	0.211104	1.50906	0.0586567	0.0195353	0.0904631	3.6488	-	-													0	0	0	0	36.3	176.9
MAL8P1.62	PBANKA_071120	conserved Plasmodium protein, unknown function	0.630294	0.0151061	1.54008	0.00322681	-0.383865	0.0517319	7.8205	-	-		9	10										0	1	0	0	1373.4	53.5
NA	PBANKA_136550	Plasmodium exported protein, unknown function	0.0467744	0.296885	1.54027	0.00030537	-0.0732076	0.746908	4.28383	-	-													0	0	0	0	49.2	0
PFE1370w	PBANKA_124230	58 kDa phosphoprotein, HRP	0.721259	0.176513	1.54799	0.000152763	0.17922	0.76012	6.2354	-	-		4		6	0	15	3	110	37	0.66	0.53	-0.04				3964.1	1502	434.2
PF08_0076	PBANKA_142360	40S ribosomal protein S16, putative	1.69052	0.00599743	1.54908	0.000802895	0.309664	0.530842	5.77818	-	-			4	2	2	33	8	43	2	1.69	2.95	1.95				0	0	200
PF13_0141	PBANKA_134010	L-lactate dehydrogenase, LDH	0.981278	0.00878749	1.56239	0.000243064	-1.78266	0.879235	10.0626	-	-	5	9	16	6	31	194	44	1544	2605	1.79	0.97	-0.18	0	49	8	169.3	887.3	268.9
PF14_0378	PBANKA_130380	triose-phosphate isomerase, putative	0.613907	0.00130022	1.56314	0.000959675	-0.0323579	0.579887	4.93796	-	-			7	0	0	30	3	150	117
PF13_0061	PBANKA_140980	ATP synthase gamma chain, mitochondrial precursor, putative	1.32259	0.846093	1.57166	0.000169326	0.0462475	1	5.01311	-	-										0.69	0.87	0.79	59	0	1	0	244.6	99.1
PF11_0454	PBANKA_090500	40S ribosomal protein S21e, putative	0.833715	0.684049	1.57789	0.000111532	0.347779	0.987156	4.7547	-	-																66.4	109.5	49.2
PFF0530w	PBANKA_010910	transketolase, putative	1.37783	0.00378374	1.57975	0.001353	0.355771	0.765425	5.7295	-	-			4	0	0	25	18	56	8	0.56	0.97	1.37
PF13_0234	PBANKA_135590	phosphoenolpyruvate carboxykinase, putative	1.01982	0.187132	1.59363	0.00096265	-0.0634866	0.560974	5.78349	-	-		8	17
PF14_0177b	PBANKA_102480	conserved Plasmodium protein, unknown function	0.36573	0.0861613	1.59484	0.000797818	-0.332782	1	4.19239	-	-													0	0	1	0	0	0
MAL8P1.14	PBANKA_070230	mitochondrial inner membrane translocase, putative	0.0882006	0.886026	1.60002	0.000156641	-0.112228	0.879235	4.01166	-	-																0	0	87.9
PFF0550w	PBANKA_010950	transcription factor with AP2 domain(s), putative	0.906376	0.00113112	1.61233	0.000437874	0.0826231	0.987156	5.11233	-	-										-0.61	0.54	0.92
PF14_0448	PBANKA_131080	40S ribosomal protein S2, putative	1.20092	0.810891	1.62628	0.000429542	0.0586478	0.359707	8.95611	-	-			2	20	0	23	3	164	9				2	41	1	412.4	357.4	149.1
PFD0265w	PBANKA_100310	pre-mRNA splicing factor, putative	1.23579	0.00718332	1.62946	8.99573e-05	0.326908	0.934251	5.74579	-	-										0.36	1.07	2.03	0	2	0	0	139.4	1194.8
MAL13P1.120	PBANKA_133710	splicing factor, putative	0.827295	0.482133	1.64368	8.32434e-05	-0.00955321	0.535051	5.55555	-	-										0.86	0.44	1	2	1	0	48.1	115.4	226.1
MAL13P1.220	PBANKA_135750	lipoate synthase, putative	0.342059	0.0201805	1.64928	0.00261708	0.0175283	0.969838	4.91652	-	-										0.9	1.29	1.55	0	1	0	0	147	0
PF13_0014	PBANKA_140130	40S ribosomal protein S7, putative	1.11139	0.00778648	1.66704	0.0032589	-0.106466	0.962061	3.85165	-	-			3	8	0	24	4	76	25	2.76	1.96	2.19	0	0	0	0	0	0
PF11_0438	PBANKA_090640	60S ribosomal protein L35ae, putative	1.69799	0.069506	1.69517	0.000331547	0.336613	0.403949	8.13648	-	-			2	0	0	4	6	41	9	3.3	2.62	2.19	23	15	3	14.1	61.3	0
MAL13P1.327	PBANKA_114090	mitochondrial ribosomal protein S17 precursor, putative	0.105366	0.12079	1.69676	0.000464159	0.285788	0.645225	6.70549	-	-										0.69	1.63	1.24				0	0	32.8
PFC0730w	PBANKA_041450	HVA22/TB2/DP1 family protein, putative	0.000898459	0.207734	1.72216	0.000492445	-0.347645	0.671583	4.26381	-	-		1	2										16	19	0	0	0	0
PF10_0328	PBANKA_051750	bromodomain protein, putative	1.30456	0.42094	1.72316	0.000150412	0.384811	0.461003	5.79897	-	-																116.9	396.3	29.1
PF14_0576	PBANKA_132410	ubiquitin carboxyl-terminal hydrolase isozyme L3, putative	0.348661	1	1.72856	8.32434e-05	0.336855	0.39214	5.64813	-	-			1							0	0.7	-0.55
PF13_0059	PBANKA_140940	mitochondrial ribosomal protein S15 precursor, putative	0.840241	0.00147002	1.7371	0.000156641	0.000755113	0.931811	5.79421	-	-													14	0	0	36.4	501.8	185.7
PF10_0034a	PBANKA_120150	conserved Plasmodium protein, unknown function	0.61326	0.0904629	1.74357	0.000283115	-0.0148013	0.5954	6.92095	-	-													0	0	0	35	153.1	102.4
PF11_0295	PBANKA_091980	farnesyl pyrophosphate synthase, putative	0.237591	0.00378374	1.74576	0.00063861	-0.0423297	0.51167	3.74468	-	-										1.41	2.7	1.88	10	2	0	231.5	674.3	587.2
PF10_0253b	PBANKA_051000	conserved Plasmodium protein, unknown function	-0.36677	0.802431	1.76233	0.000393346	-0.242624	0.987156	4.71751	-	-													0	3	0	0	0	0
PF07_0033	PBANKA_121930	Cg4 protein, putative	1.10186	0.207775	1.76849	0.000458591	0.218579	0.402564	5.16713	-	-		18	24	2	0	63	24	135	115				107	15	0	81.9	144.2	98.8
PFF0555w	PBANKA_010960	conserved Plasmodium protein, unknown function	0.90434	0.250882	1.77285	0.000251302	-0.172032	0.962061	5.49132	-	-		1								0.73	1.83	2.74				0	255.7	0
PF13_0178	PBANKA_134760	translation initiation factor 6, putative	0.787195	0.345223	1.77419	8.32434e-05	0.0241753	0.466717	4.56534	-	-				0	0	3	2	6	0				0	6	0	17.3	31	70.9
PFE1050w	PBANKA_123560	adenosylhomocysteinase, putative	0.430537	0.0296377	1.7784	0.00135115	-0.164954	0.777303	5.20917	-	-			13	0	0	22	4	160	0	1.2	1.26	1.45	0	1	0	0	213.4	0
PF08_0086	PBANKA_142500	RNA-binding protein, putative	0.187273	0.00488124	1.78703	0.000471312	-0.284457	0.926235	4.56149	-	-				0	0	1	0	8	0
PF11_0151	PBANKA_093340	GTPase activating protein, putative	0.622268	0.0123081	1.79635	0.00107912	0.234961	0.690502	4.75845	-	-										0.88	1.38	1.63	2	0	0	0	57.8	0
PF10_0325	PBANKA_051720	haloacid dehalogenase-like hydrolase, putative	0.378453	0.00318296	1.79717	0.0139443	-0.153022	0.987156	3.80843	-	-				0	0	7	2	71	2	0.14	0.84	1.16				0	109.8	248.9
PF13_0331	PBANKA_113830	conserved Plasmodium protein, unknown function	0.449849	0.43005	1.50275	0.70025	0.0235964	0.0520209	5.3123	-	-										2.06	0.36	-0.03				44.4	222.8	311.9
NA	PBANKA_130500	conserved Plasmodium protein, unknown function	0.844114	0.0220509	1.83084	0.00507971	0.0206272	0.595053	7.60218	-	-													4	1	0	0	53.3	105.8
PFA0580c	PBANKA_020180	TatD-like deoxyribonuclease, putative	0.226303	0.00388604	1.83109	0.0191835	0.101513	0.425016	3.67716	-	-													0	0	0	31.9	0	0
PF13_0062	PBANKA_140990	clathrin-adaptor medium chain, putative	0.296308	0.031449	1.84532	0.00364652	0.0469551	0.704317	3.58743	-	-													0	1	0	0	0	0
PF11_0384	PBANKA_091140	cleft lip and palate associated transmembrane protein related	1.37003	0.200872	1.84755	0.00045547	-0.176626	0.962061	4.29639	-	-													2	0	0	27.3	74.8	62.3
PF13_0316	PBANKA_113510	40S ribosomal protein S13, putative	1.69819	0.484201	1.87065	0.000156641	0.532304	0.889932	5.75561	-	-			1	0	0	17	3	80	3	3.22	2.52	2.53	3	4	3	0	0	0
PF08_0087	PBANKA_142510	karyopherin alpha, putative, KARalpha	0.9839	0.0689104	1.87829	0.0393139	-0.282034	0.0482987	5.39543	-	-		5	1	2	0	13	5	35	9	0.97	1.96	1.34	0	1	0	447.6	493.2	88.5
PFB0830w	PBANKA_031450	40S ribosomal protein S26e, putative	1.21939	0.00551549	1.88901	0.00231203	0.0133297	0.877784	5.51326	-	-			1	0	0	0	1	2	0	2.6	2.46	1.87	0	0	0	0	420.3	81.8
PFF0885w	PBANKA_111750	ribosomal protein L27a, putative	1.4337	0.00157769	1.89282	0.0367291	0.412217	0.647269	6.49118	-	-			2	0	0	16	2	21	1	4.73	3.53	3.69				87.4	490.7	242
PF13_0119	PBANKA_141890	Rab GTPase 11a, Rab11a	1.11191	0.0704845	1.91005	8.32434e-05	0.0244405	0.76012	5.29937	RMgm-298	not successful		3	3	0	0	3	3	0	0				7	0	0	0	391.8	732.4
PF07_0080	PBANKA_061720	40S ribosomal protein S10, putative	0.759472	0.00715292	1.91249	0.00608107	-0.301032	0.969838	7.08991	-	-			2	4	0	13	5	170	25	3.67	3.61	2.67	27	3	1	0	84.6	54.8
PFB0260w	PBANKA_030360	proteasome 26S regulatory subunit, putative	1.00403	0.0884248	1.91655	0.00139226	-0.243678	0.987156	5.12385	-	-		6	2	0	0	5	2	29	3				21	0	0	12.9	1005.6	472.5
PFA0400c	PBANKA_020540	beta3 proteasome subunit, putative	1.35004	0.00113112	1.92436	0.000590961	0.287319	0.962061	4.50924	-	-		2	4	0	0	9	3	5	1	1.94	3.34	2.41				1301.8	353.6	0
PF11_0362	PBANKA_091340	protein phosphatase 2C, putative	0.029553	0.00179411	1.94598	0.0175846	-0.0623254	0.716869	4.20882	-	-		1								2.37	0.59	-0.02	4	11	0	0	0	0
PFB0795w	PBANKA_031380	ATP synthase F1, alpha subunit, putative	1.12977	0.962966	1.95727	0.00015732	0.189098	0.840626	4.42203	-	-			12	0	0	22	0	3	0	1.76	0.58	0.42	10	1	0	55.7	25.8	0
PFL1500w	PBANKA_144580	small GTPase Rab2, putative	0.21535	0.0679099	1.96187	0.000208004	-0.140714	0.962061	5.49608	-	-		1	1	0	0	3	0	2	0							0	243.4	0
PFA0380w	PBANKA_020580	serine/threonine protein kinase, putative UIS1, IK2	-0.854649	0.565804	-1.25019	0.345235	0.153315	0.0482987	4.1623	RMgm-482; RMgm-532	Spz, liver stage; fertilisation and ookinetes, oocysts, liver stages													0	0	0	95.2	325.6	2856.2
PF10_0115	PBANKA_121020	QF122 antigen, putative	0.773322	0.209179	1.97478	0.000573849	-0.162011	0.870437	4.78073	-	-			5	0	0	59	15	90	4				1	0	9	134.6	270.4	5860
PF11_0377	PBANKA_091210	casein kinase 1, CK1	1.61216	0.270398	1.97612	0.000266901	-0.159629	0.987156	5.96622	RMgm-239	not successful			8	0	0	3	6	16	0	1.67	1.63	1.35	9	3	0	0	485.2	98.4
MAL8P1.36	PBANKA_070690	conserved Plasmodium protein, unknown function	2.42998	0.0942698	1.99642	0.000590961	0.602021	0.765425	6.04383	-	-																0	0	0
MAL13P1.56	PBANKA_141030	M1-family aminopeptidase, putative	1.3489	0.00180813	2.00302	0.000156641	-0.178659	1	5.38857	-	-		53	51	0	0	36	16	164	25	1.22	1.34	1.78	28	195	13	0	0	0
PF13_0324	PBANKA_113720	Sec24 subunit, putative	1.117	0.0923851	2.00749	0.000358879	0.102718	0.987156	6.38167	-	-				0	0	0	2	148	49	1	0.87	0.67				125.9	310.1	633.3
PFL1550w	PBANKA_144690	dihydrolipoamide dehydrogenase, putative	0.590356	0.0153657	2.00976	0.000169326	-0.129499	0.987156	4.3242	-	-	1	11	15	2	0	1	4	10	2							0	57.1	0
MAL13P1.231	PBANKA_135900	sec61 alpha subunit, putative	1.25046	0.58157	2.01597	0.000368346	0.021188	0.843938	6.15484	-	-				0	0	6	0	1	2
PFA0470c	PBANKA_020400	cold-shock protein, putative	0.62904	0.747949	2.03631	0.00101302	0.0278697	0.557604	4.21067	-	-													0	6	0	0	461.9	0
PF14_0338	PBANKA_100910	conserved Plasmodium protein, unknown function	1.00761	0.235417	2.04364	0.000583045	0.0456603	0.647269	5.83355	-	-													0	2	1	32.1	247.1	0
PFE0960w	PBANKA_123390	mitochondrial ribosomal protein L14 precursor, putative	0.727574	0.652763	2.561	0.346255	0.0208264	0.0610477	6.68163	-	-										1.09	3.34	1.82	3	25	0	2390	1209.7	346.6
PF11_0071	PBANKA_094090	RuvB DNA helicase, putative	0.948066	0.00320997	2.04764	0.000310427	-0.00248537	0.987156	4.78312	-	-										-0.19	0.7	0.94				128	201.3	67
PF13_0214	PBANKA_135200	elongation factor 1-gamma, putative	1.46128	0.00381919	2.06293	0.000734505	0.0667022	0.987156	4.99707	-	-		3	11	2	0	91	26	245	5	2.86	2.21	2.76	0	0	0	0	91	0
PF11_0437	PBANKA_090650	60S ribosomal protein L28, putative	0.933332	0.791488	2.06397	0.00764403	0.00526933	0.0654873	6.6558	-	-
PF10_0077	PBANKA_120610	eukaryotic translation initiation factor 3 subunit 7, putative	0.903485	0.774497	2.07469	0.000169326	0.182485	1	5.8891	-	-		1											13	7	0	0	81.5	94.2
MAL13P1.76	PBANKA_141340	TFIIH basal transcription factor subunit, putative, UIS23	1.22712	0.0131905	2.08606	0.00122259	0.182553	0.69065	5.13323	-	-										0.49	2.26	1.4	0	1	0	0	0	0
PF07_0057	PBANKA_142110	transcription elongation factor s-II, putative	0.488603	0.422513	2.12771	0.001704	0.116144	0.359707	4.66132	-	-				0	0	1	0	3	0				0	0	0	0	106.8	0
PF11_0065	PBANKA_094150	40S ribosomal protein S4, putative	1.44951	0.506116	2.15652	0.000480845	0.334867	0.777303	4.92966	-	-		1	3	2	0	82	9	83	74	2.98	1.81	2.46				486.6	28.1	58
PFC0735w	PBANKA_041460	40S ribosomal protein S15A, putative	2.34361	0.0278588	2.16149	0.000361316	0.47759	0.765425	8.44298	-	-			2	0	0	19	5	60	8	4.33	3.53	2.99				0	0	792.1
PF08_0081	PBANKA_142420	conserved Plasmodium protein, unknown function	0.151893	0.715398	1.28929	0.185395	-0.0154956	0.0850119	4.38159	-	-				0	0	3	1	42	31	0.85	1.04	0.58	0	2	0	9509.1	854.7	7528.9
PFF1335c	PBANKA_112620	4-methyl-5(B-hydroxyethyl)-thiazol monophosphate biosynthesis enzyme, putative	0.689999	0.154751	2.19061	0.00101232	0.0937383	0.934251	6.02272	-	-	1	5	7	0	0	46	20	116	6	2.11	2.48	2.01	1	0	0	0	24.7	0
PFB0450w	PBANKA_030690	Sec61-gamma subunit of protein translocation complex, putative	1.0627	0.00523043	2.19195	0.0029197	0.350285	0.969838	4.08974	-	-				3	0	1	0	0	0	0.55	2.27	1.62
MAL8P1.40	PBANKA_070740	RNA-binding protein, putative	1.56586	0.101748	2.19257	0.000497006	0.27029	0.843938	8.13068	-	-		2		0	0	4	4	27	2				5	2	0	3338.5	579.3	715.1
MAL7P1.117	PBANKA_061930	conserved Plasmodium protein, unknown function	0.359195	0.0153118	2.22608	0.000208004	0.19879	0.576811	4.51914	-	-																0	0	0
PF13_0171	PBANKA_134670	60S ribosomal protein L23, putative	1.21114	0.793011	2.23477	0.000290243	0.0478461	0.840626	6.55049	-	-				0	0	29	3	102	0				6	2	0	90.1	429.9	142.4
PF14_0122	PBANKA_103030	nuclear transport factor 2, putative	2.14829	0.213516	2.25713	0.00075226	0.633609	0.962061	8.13262	-	-		3	3	14	0	0	3	171	67	3.23	2.2	2.32
PFI0875w	PBANKA_081890	heat shock protein 70, putative	1.05673	0.636634	2.28157	0.00114715	0.195029	0.987156	5.02222	-	-	25	49	44	14	8	110	68	512	70	2.39	2.17	1.82	1	1	0	0	498.5	81.1
MAL7P1.77	PBANKA_061400	conserved Plasmodium protein, unknown function	1.58816	0.00749138	2.2966	0.00553429	0.128903	0.5954	4.58032	-	-				2	0	13	0	0	0	1.69	2.19	2.17	0	0	1	0	226	181.5
PFC0395w	PBANKA_040760	asparagine synthetase, putative	0.697352	0.00147002	2.38444	0.000545523	-0.00932726	0.76012	4.66441	-	-										0.67	2.38	1.23	0	0	1	50.5	217.1	115.2
PF14_0502	PBANKA_131640	U1 snRNA associated protein, putative	0.696486	0.107778	2.38974	0.000769055	-0.156656	0.370457	4.96664	-	-										1.66	0.83	0.06				58	0	0
MAL13P1.209	PBANKA_135450	60S ribosomal protein L18-2, putative	2.71063	0.965198	2.4189	0.000590961	0.471801	0.76012	6.46145	-	-		1		0	0	16	1	26	2	5.82	4.03	3.66	10	6	0	928.3	558.2	351.2
PF11_0098	PBANKA_093840	endoplasmic reticulum-resident calcium binding protein, putative	0.802271	0.027731	2.4549	0.0139443	-0.0238604	0.456882	3.90859	-	-		9	20	9	1	36	7	304	52	2.16	2.1	2.86				13.4	25.1	47.5
PFL0235w	PBANKA_060360	conserved Plasmodium protein, unknown function	1.01639	0.00235815	2.47855	0.000156641	0.106367	0.612409	6.83888	-	-										-0.19	1.5	0.01
PFL0720w	PBANKA_143070	conserved Plasmodium protein, unknown function	1.05665	0.0129397	2.48929	0.000912232	0.0479012	0.987156	6.14297	-	-		1											4	5	0	0	79.6	256.2
PF10_0069	PBANKA_120510	PPPDE peptidase, putative	1.49134	0.0399015	2.49697	0.000206644	0.0609972	0.766671	5.6984	-	-										1.28	1.17	0.4				0	0	0
PFE1195w	PBANKA_123880	karyopherin beta, putative	2.24211	0.00365741	2.51019	0.00637802	0.350807	0.324194	5.79667	-	-		12	25	21	0	110	27	315	68							0	29.7	0
PF10_0091	PBANKA_120770	zinc finger protein, putative	1.30768	0.611515	2.53358	0.000458591	-0.0173661	0.5954	6.7208	-	-										-0.06	0.26	-0.65				0	35.3	82.4
PFL0045c	PBANKA_070080	conserved Plasmodium protein, unknown function	0.354607	0.00551549	2.55196	0.0111865	0.200848	0.466717	3.78278	-	-																25.4	74.5	33.5
PFC0281w	PBANKA_040500	conserved Plasmodium protein, unknown function	0.446315	0.0689104	2.5731	0.000152763	0.0997706	0.466717	6.35302	-	-										1.38	2.1	2.34	28	0	0	11	131.8	72.3
PF13_0121	PBANKA_141910	dihydrolipamide succinyltransferase component of 2-oxoglutarate dehydrogenase, putative	1.18004	0.0100717	2.60291	0.00096265	0.00648672	0.840626	4.46454	-	-		3	2										0	0	0	210	50.4	65.2
PFL1725w	PBANKA_145030	ATP synthase beta chain, mitochondrial precursor, putative	0.923246	0.463913	2.63715	0.000168708	0.0621616	0.987156	5.50191	-	-	4	2	12	2	5	114	36	38	5	1.57	1.2	1.22				0	204.3	96.8
PFI0155c	PBANKA_041820	Rab7, putative	1.05609	0.00113112	2.67014	0.000128027	-0.0264108	0.942897	4.98234	-	-			1	0	0	4	3	2	1	1.2	1.76	1.99	0	0	0	0	137.4	0
MAL8P1.17	PBANKA_070280	protein disulfide isomerase	1.09478	0.00098855	2.67767	0.00142344	-0.175627	0.466717	4.79968	-	-	12	28	24	37	2	104	52	444	238				567	155	30	237.7	1170.6	2385.4
PF08_0019	PBANKA_070390	receptor for activated C kinase, putative	2.61792	0.0122063	2.72955	0.00317664	0.267886	0.840626	7.69296	-	-		1	7	7	0	85	25	141	28	1.17	1.63	1.48	0	0	0	129	0	0
PF08_0085	PBANKA_142490	ubiquitin-conjugating enzyme, putative	1.14403	0.66486	2.73404	5.53945e-05	-0.174711	0.987156	6.01089	-	-										0.32	0.64	0.87	0	0	0	26.5	0	0
PF13_0156	PBANKA_134330	proteasome subunit beta type 7 precursor, putative	1.29746	0.00179411	2.85841	0.000134618	0.228944	0.962061	6.77096	-	-			2	0	0	1	0	39	8	2.01	2.29	2.12	33	5	0	61.4	32.5	0
PF14_0510	PBANKA_131740	p23 co-chaperone, putative	1.66972	0.0247045	2.88762	0.00145756	-0.0384353	0.85022	6.76556	-	-		1	4	6	0	15	3	61	10				0	0	0	0	570.8	0
PF13_0029	PBANKA_140420	conserved Plasmodium protein, unknown function	0.765114	0.100554	2.89057	0.000773822	0.060696	0.504326	5.9324	-	-										0.18	0.95	0.23	0	0	0	0	38.4	0
PFL0430w	PBANKA_060710	tim10 homologue, putative	0.500768	0.0909332	2.92929	0.000432795	0.25983	0.840626	4.80873	-	-		1								0.07	1.11	1	1	5	0	55.3	324.7	182.6
PF14_0194	PBANKA_102320	spliceosome-associated protein, putative	1.69507	0.737343	2.94223	0.00140415	0.433697	0.359707	6.71706	-	-																16.4	2481.8	1003.9
PF13_0224	PBANKA_135440	60S ribosomal protein L18, putative	2.01508	0.94763	3.01307	5.53945e-05	0.353395	0.840626	4.84156	-	-			1	2	0	18	2	83	12	0.8	1.4	1.32
PF13_0049	PBANKA_140760	60S ribosomal protein L24, putative	1.38168	0.135654	3.05801	0.000835726	-0.0564301	1	6.73543	-	-			2	0	0	22	1	0	0	3.7	3.18	3.61	28	44	4	0	168.7	71.5
PF10_0063	PBANKA_120440	DNA/RNA-binding protein Alba, putative, ALBA3	1.06677	0.00479889	3.19271	0.00194232	-0.30472	0.736536	4.75112	-	-		2	3										11	34	1	454.9	3338.8	857.8
PF14_0486	PBANKA_131480	elongation factor 2, putative	2.57083	0.397499	3.2008	0.000517135	0.435621	0.573944	6.94085	-	-		12	26	14	0	285	43	870	408	2.36	2.31	2.11	0	1	1	0	133.5	0
PFF0180w	PBANKA_010250	phenylalanyl-tRNA synthetase subunit, putative	-0.0668031	0.967865	0.519178	0.0908709	-0.00237998	0.0850119	3.24012	-	-													0	11	2	341.5	122.1	647.2
PFE1005w	PBANKA_123480	40S ribosomal protein S9, putative	1.38436	0.0689296	3.32492	0.000638924	-0.198912	0.987156	6.03072	-	-			3	7	5	24	0	58	13	4.47	4.24	3.45				0	21.1	0
PF11_0062	PBANKA_094180	histone H2B, putative	1.68096	0.231787	3.64053	0.000150412	-0.934011	0.289781	7.21107	-	-	3	7	8										9	1	0	69.5	193.2	340.5
PF14_0368	PBANKA_130280	2-Cys peroxiredoxin, TPx1	2.74458	0.00378374	3.65166	0.000206644	0.27746	0.0482987	5.96291	RMgm-206	slight effect on Gametocyte/Gamete; Oocyst and Sporozoite numberand infectivity; Liver stage	4	8	15	18	3	121	46	178	27	0.67	2.27	1.53	0	0	5	0	84.4	645
PFC0975c	PBANKA_121650	peptidyl-prolyl cis-trans isomerase, putative	2.17985	0.156431	3.67415	8.99573e-05	0.192056	0.576811	6.08534	-	-	1	5	8	12	0	50	15	314	55	1.84	2.91	2.46	1	0	0	0	121.4	0
PFC0290w	PBANKA_040530	40S ribosomal protein S23, putative	1.81929	0.0587487	3.75827	0.00030537	-0.298355	0.324194	6.65688	-	-				2	0	2	0	34	5	3.45	3.63	2.66	0	0	1	90.6	93	203.4
PF11_0224	PBANKA_092670	circumsporozoite-related antigen, CRA, Exp1	2.00213	0.00365741	3.8801	0.000671025	-0.566179	0.466717	6.61867	-	not successful Pf				0	0	7	2	0	0							0	0	0
PF10_0187	PBANKA_050360	60S ribosomal protein L30e, putative	2.45053	0.0108228	3.94988	0.00030537	-0.129014	0.962061	5.79573	-	-				3	0	28	5	14	0	1.78	2.01	1.61	0	0	2	47.7	139.9	101.8
PFL0190w	PBANKA_060280	ubiquitin-conjugating enzyme e2, putative	2.79081	0.294751	3.99761	0.0008801	0.223074	0.76012	8.70099	-	-				0	0	2	1	78	7				1	1	0	64.7	73.4	82
PF14_0598	PBANKA_132640	glyceraldehyde-3-phosphate dehydrogenase, putative	2.5279	0.247637	4.8853	0.000169326	0.129104	0.359707	7.42906	-	-	4	9	24	25	10	412	76	1697	199	1.81	3.73	1.72	0	0	1	0	24	0

## Sheet: S3B motility and invasion
Table S3B: motility and invasion
			puf2-/wt 18d		puf2-/wt at 27d
Pf ortholog	ID.Pb	product	coef	adj.P	coef	adj.P	Gene Deletion ID	Gene Deletion Phenotype	SP	TM	GPI
PFF0800w	PBANKA_111600	TRAP-like protein, TLP1, TRAP2, SIS28	-2.25401	0.247637	-4.03744	0.00030537	RMgm-143; RMgm-144	sporozoite passage through cells	x	x
PFL1090w	PBANKA_143760	glideosome-associated protein 45, putative GAP45	-1.67441	0.0292042	-2.81173	0.000417922	-	-
PFE0950c	PBANKA_123370	conserved Plasmodium protein, unknown function	-1.29357	0.031449	-2.76666	0.00030537	-	-	x
PF14_0467	PBANKA_131270	conserved Plasmodium protein, unknown function	-0.897957	0.0223257	-3.69513	0.00369529	-	-	x
PFD1100c	PBANKA_052370	conserved Plasmodium protein, unknown function	-0.80871	0.00320997	-0.499171	0.00147334	-	-	x
PFC0381c	PBANKA_040730	conserved Plasmodium protein, unknown function	-0.778548	0.0292042	0.0448272	0.000470267	-	-	x
PFL0800c	PBANKA_143230	cell traversal protein for ookinetes and sporozoites, CelTOS, S4	-0.751584	0.00667737	-3.31321	0.00408229	RMgm-46	migration through host cells (msq epithelial cells and hepatocytes)	x
PFD0430c	PBANKA_100630	membrane attack complex, SPECT2, S13, SIS23	-0.592797	0.00147002	-2.49735	0.510381	RMgm-137; RMgm-135	host cells traversal (dermis and liver sinusoid)	x
MAL8P1.80	PBANKA_071450	conserved Plasmodium protein, unknown function	-0.516406	0.938946	-1.11246	0.000948307	-	-		x
PF08_0008	PBANKA_070190	GPI-anchored micronemal antigen, putative, GAMA, SIS26, PSOP9	-0.484449	0.00273356	-2.97972	0.000671961	RMgm-95	transition of ookinete to oocyst and oocyst development; oocyst egress	x		x
MAL13P1.212	PBANKA_135560	sporozoite protein essential for cell traversal SPECT1	-0.429362	0.981857	-2.69922	0.000907455	RMgm-139; RMgm-138	traversal of the SPZ through host cells	x
PF14_0159	PBANKA_102660	GTP-binding protein, putative	-0.425065	0.22344	-0.404736	0.000773822	-	-		x
PFC0640w	PBANKA_041290	CSP and TRAP-related protein CTRP	-0.381687	0.0223964	-0.801385	0.905946	RMgm-140; RMgm-141	transformation of the ookinete into the oocyst; motility and invasion of midgut epithelial cells	x	x
PFD0215c	PBANKA_100220	6-cysteine protein, P36p, P52, SIS9	-0.300584	0.0100706	-1.05242	0.00100789	RMgm-42; RMgm-44; RMgm-41; RMgm-40	early EEF deveopment right after invasion	x
PF11_0545	PBANKA_091090	conserved Plasmodium protein, unknown function	-0.280052	0.00620283	-3.89827	0.0327463	-	-		x
PF10_0027	PBANKA_120070	conserved Plasmodium protein, unknown function	-0.258008	0.731914	-0.563106	0.00125102	-	-	x		x
MAL13P1.150	PBANKA_134360	conserved Plasmodium protein, unknown function	-0.141051	0.00318296	-0.705763	0.000661842	-	-		x
PFB0275w	PBANKA_030390	metabolite/drug transporter, putative	-0.105411	0.679102	-3.02356	0.0201666	-	-		x
PFA0200w	PBANKA_020910	thrombospondin related sporozoite protein, TRSP, S21, SIS12	-0.0129982	0.00971013	-2.0261	0.00708811	RMgm-34	invasion of liver cells		x
PFD0235c	PBANKA_100250	conserved Plasmodium protein, unknown function, S10	0.13624	0.231161	-0.641712	0.000492114	-	-	x
PF08_0088	PBANKA_142520	conserved Plasmodium protein, unknown function, S23, SIS15	0.148338	0.157098	-2.60408	0.00063861	-	-	x	x
PF14_0404	PBANKA_130650	TRAP-like protein, TREP, S6, UOS3	0.308723	0.00223522	-0.815502	0.000447014	RMgm-159; RMgm-145; RMgm-305	gliding motility of ODS and invasion of SG; Liver stage;	x	x
PFD0425w	PBANKA_100620	sporozoite invasion-associated protein 1, SIAP1, Ag17, S5	0.325841	0.362033	-1.42801	0.00100789	RMgm-109; RMgm-233; RMgm-234	egress of Oocyst derived Sporozoite; invasion of SG; Liver stage;	x
PF10_0281	PBANKA_051280	merozoite TRAP-like protein, putative, MTRAP	0.519442	0.00098855	-1.1455	0.000169326	-	-		x
PF14_0614	PBANKA_132800	serine/threonine protein phosphatase, putative UIS2	-0.815406	0.13806	-3.09868	0.000123483			x
SP = Signal Peptide
TM = Transmembrane domains
GPI = GPI anchor

## Sheet: S3C transcription
Table S3C: transcription genes
			puf2-/wt 18d		puf2-/wt at 27d
Pf ortholog	ID.Pb	product	coef	adj.P	coef	adj.P
PFD0985w	PBANKA_052170	transcription factor with AP2 domain, putative	-0.510643	0.00596181	-2.38958	0.00122259
PF14_0489	PBANKA_131510	transcriptional regulatory protein sir2b	0.0859545	0.0290234	0.512746	0.00015732
PFE0870w	PBANKA_123220	transcriptional regulator, putative	0.0957915	0.244311	0.931702	0.000355502
PFI1665w	PBANKA_083520	transcription factor with AP2 domain(s), putative	0.31297	0.00749138	1.40862	0.00734947
PFB0290c	PBANKA_030420	transcription factor, putative	0.396124	0.034253	1.49332	0.000777615
PF07_0057	PBANKA_142110	transcription elongation factor s-II, putative	0.488603	0.422513	2.12771	0.001704
PFF0550w	PBANKA_010950	transcription factor with AP2 domain(s), putative	0.906376	0.00113112	1.61233	0.000437874
MAL13P1.76	PBANKA_141340	TFIIH basal transcription factor subunit, putative, UIS23	1.22712	0.0131905	2.08606	0.00122259

## Sheet: S3D RNA processing
Table S3D: RNA processing and RNA binding proteins
			puf2-/wt 18d		puf2-/wt at 27d
Pf ortholog	ID.Pb	product	coef	adj.P	coef	adj.P	notes: yeast homolog with e ≤ 0.0001
PF14_0194	PBANKA_102320	spliceosome-associated protein, putative	1.69507	0.737343	2.94223	0.00140415
PFF0970w	PBANKA_111910	splicing factor 3a subunit, putative	0.258473	0.140401	1.31037	0.00869424
PFD0265w	PBANKA_100310	pre-mRNA splicing factor, putative	1.23579	0.00718332	1.62946	8.99573e-05
PFL1820w	PBANKA_145220	conserved Plasmodium protein, unknown function	0.112565	0.0108228	0.99267	0.00030537	Pre-mRNA splicing factor, important for catalytic step II of pre-mRNA splicing and plays a role in cell cycle progression; required for DNA synthesis during mitosis and meiosis; has WD repeats
PFC0365w	PBANKA_040680	PRP19-like protein, putative	0.479759	0.00713319	1.38321	0.00247377	Splicing factor, component of the U4/U6-U5 snRNP complex
PF14_0146	PBANKA_102790	ribonucleoprotein, putative	0.242683	0.0058516	1.22936	0.0174539	Core Sm protein Sm B; part of heteroheptameric complex (with Smd1p, Smd2p, Smd3p, Sme1p, Smx3p, and Smx2p) that is part of the spliceosomal U1, U2, U4, and U5 snRNPs; homolog of human Sm B and Sm B'
PF14_0223	PBANKA_102020	cyclophilin, putative, UIS30	-0.27071	0.0410959	-0.606366	0.00618666	Component of a complex containing Cef1p, putatively involved in pre-mRNA splicing; has similarity to S. pombe Cwf27p
PF14_0338	PBANKA_100910	conserved Plasmodium protein, unknown function	1.00761	0.235417	2.04364	0.000583045	Component of glucose deprivation induced stress granules, involved in P-body-dependent granule assembly; similar to human ataxin-2; interacts with Pab1p to regulate mRNA polyadenylation; interacts with Mkt1p to regulate HO translation
PF07_0066	PBANKA_061370	conserved Plasmodium protein, unknown function	-0.0240916	0.107778	1.12229	0.000353138	ATU2AF65A; RNA binding / nucleic acid binding / nucleotide binding
PF13_0051	PBANKA_140800	pseudouridylase associated protein, putative	0.0778775	0.994684	1.17088	0.000692956	Protein component of the H/ACA snoRNP pseudouridylase complex, involved in the modification and cleavage of the 18S pre-rRNA
PF14_0620	PBANKA_132870	conserved Plasmodium protein, unknown function	0.0189255	0.715398	0.638301	0.000283115	tRNA 3'-end processing endonuclease tRNase Z; also localized to mitochondria and interacts genetically with Rex2 exonuclease; homolog of the human candidate prostate cancer susceptibility gene ELAC2
PF10_0274	PBANKA_051210	conserved Plasmodium protein, unknown function	-0.0808986	0.0331838	0.838705	0.627264	tRNA methyltransferase, catalyzes esterification of modified uridine nucleotides in tRNA(Arg3) and tRNA(Glu), likely as part of a complex with Trm112p; deletion confers resistance to zymocin
PF11_0074	PBANKA_094060	exonuclease, putative	0.0815008	0.025928	0.533571	0.00241552	Evolutionarily-conserved 5'-3' exonuclease component of cytoplasmic processing (P) bodies involved in mRNA decay; plays a role in microtubule-mediated processes, filamentous growth, ribosomal RNA maturation, and telomere maintenance
PFI0455w	PBANKA_081060	exoribonuclease, putative	0.829557	0.140401	1.35236	0.000591193	Nuclear 5' to 3' single-stranded RNA exonuclease, involved in RNA metabolism, including rRNA and snRNA processing as well as poly (A+) dependent and independent mRNA transcription termination
PF14_0242	PBANKA_101840	arginine methyltransferase 1, putative	0.622014	0.0545702	0.522192	0.000941393	Nuclear SAM-dependent mono- and asymmetric arginine dimethylating methyltransferase that modifies hnRNPs, including Npl3p and Hrp1p, affecting their activity and nuclear export; methylates U1 snRNP protein Snp1p and ribosomal protein Rps2p
PFL1380w	PBANKA_144320	RNA pseudouridylate synthase, putative	0.00468342	0.00098855	0.8284	0.000656262
PFC0980c	PBANKA_121640	RNA triphosphatase, putative	0.0428409	0.409931	0.78422	0.000319859
PFL1715w	PBANKA_145010	mRNA methyltransferase, putative	0.297315	0.931883	1.27018	0.00534315
PF14_0513	PBANKA_131770	RNA-binding protein, putative	0.0957705	0.00378374	1.42932	0.00380939	A predicted glycine rich nucleic binding domain found in the splicing factor 45, SON DNA binding protein and D-type Retrovirus- polyproteins.
PF08_0042	PBANKA_070950	ATP-dependent RNA helicase prh1, putative	0.361831	0.706305	1.47269	0.00106766	Prp16; pre-mRNA-splicing factor ATP-dependent RNA helicase PRP16
PFD0825c	PBANKA_071920	RNA-binding protein, putative Puf2, SIS17	-1.22098	0.482133	-2.33752	0.000355502	pumilio
PFE0935c	PBANKA_123350	RNA-binding protein, putative Puf1, UIS9, SIS36	-1.21421	0.0321631	-2.37989	0.00128033	pumilio
PFE1390w	PBANKA_124250	RNA helicase, putative	0.163506	0.0720441	0.299931	0.000457168	DDX41; Drosophila abstrakt
PF08_0086	PBANKA_142500	RNA-binding protein, putative	0.187273	0.00488124	1.78703	0.000471312	cyclophilin
PFF0300w	PBANKA_010490	RNA-binding protein, putative	0.310091	0.620385	1.14735	0.000835726	none
PF08_0042	PBANKA_070950	ATP-dependent RNA helicase prh1, putative	0.361831	0.706305	1.47269	0.00106766	Prp16; pre-mRNA-splicing factor ATP-dependent RNA helicase PRP16
PFF0760w	PBANKA_123050	RNA-binding protein, putative	0.90612	0.296463	1.43796	0.00176674
PF10_0028	PBANKA_120080	RNA-binding protein, putative	1.54003	0.989391	0.938867	0.000305828
MAL8P1.40	PBANKA_070740	RNA-binding protein, putative	1.56586	0.101748	2.19257	0.000497006	Bruno-like protein
PFA0505c	PBANKA_020330	DNA-directed RNA polymerase 2 subunit, putative	1.76245	0.00718332	2.40519	0.61679
PF10_0068	PBANKA_120500	RNA-binding protein, putative	1.79158	0.0180922	2.183	0.231016

## Sheet: S3E translation
Table S3E: translation and ribosomal genes
			puf2-/wt 18d		puf2-/wt at 27d
Pf ortholog	ID.Pb	product	coef	adj.P	coef	adj.P	notes
PF14_0655	PBANKA_133190	helicase 45, putative	2.75048	0.00685843	3.52556	0.209285	eIF4A-II
MAL13P1.209	PBANKA_135450	60S ribosomal protein L18-2, putative	2.71063	0.965198	2.4189	0.000590961
PF14_0486	PBANKA_131480	elongation factor 2, putative	2.57083	0.397499	3.2008	0.000517135
PF10_0187	PBANKA_050360	60S ribosomal protein L30e, putative	2.45053	0.0108228	3.94988	0.00030537
PFC0735w	PBANKA_041460	40S ribosomal protein S15A, putative	2.34361	0.0278588	2.16149	0.000361316
PF13_0224	PBANKA_135440	60S ribosomal protein L18, putative	2.01508	0.94763	3.01307	5.53945e-05
PFC0290w	PBANKA_040530	40S ribosomal protein S23, putative	1.81929	0.0587487	3.75827	0.00030537
PF13_0316	PBANKA_113510	40S ribosomal protein S13, putative	1.69819	0.484201	1.87065	0.000156641
PF11_0438	PBANKA_090640	60S ribosomal protein L35ae, putative	1.69799	0.069506	1.69517	0.000331547
PF08_0076	PBANKA_142360	40S ribosomal protein S16, putative	1.69052	0.00599743	1.54908	0.000802895
PFF0205w	PBANKA_010300	mitochondrial ribosomal protein L41 precursor, putative	1.52042	0.00378374	2.03117	0.205271
PF13_0214	PBANKA_135200	elongation factor 1-gamma, putative	1.46128	0.00381919	2.06293	0.000734505
PF11_0065	PBANKA_094150	40S ribosomal protein S4, putative	1.44951	0.506116	2.15652	0.000480845
PFF0885w	PBANKA_111750	ribosomal protein L27a, putative	1.4337	0.00157769	1.89282	0.0367291
PFC0535w	PBANKA_041060	60S ribosomal protein L26, putative	1.41691	0.00180813	1.26801	0.00030537
PFC1020c	PBANKA_121560	40S ribosomal protein S3A, putative	1.39668	0.0166252	3.01981	0.0759811
PFE1005w	PBANKA_123480	40S ribosomal protein S9, putative	1.38436	0.0689296	3.32492	0.000638924
PF13_0049	PBANKA_140760	60S ribosomal protein L24, putative	1.38168	0.135654	3.05801	0.000835726
PF14_0230	PBANKA_101950	60S ribosomal protein L5, putative	1.33387	0.838787	1.20558	0.000156641
PFB0830w	PBANKA_031450	40S ribosomal protein S26e, putative	1.21939	0.00551549	1.88901	0.00231203
PF13_0171	PBANKA_134670	60S ribosomal protein L23, putative	1.21114	0.793011	2.23477	0.000290243
PF14_0448	PBANKA_131080	40S ribosomal protein S2, putative	1.20092	0.810891	1.62628	0.000429542
PF13_0014	PBANKA_140130	40S ribosomal protein S7, putative	1.11139	0.00778648	1.66704	0.0032589
PFB0450w	PBANKA_030690	Sec61-gamma subunit of protein translocation complex, putative	1.0627	0.00523043	2.19195	0.0029197
PF11_0437	PBANKA_090650	60S ribosomal protein L28, putative	0.933332	0.791488	2.06397	0.00764403
PF10_0077	PBANKA_120610	eukaryotic translation initiation factor 3 subunit 7, putative	0.903485	0.774497	2.07469	0.000169326
PF13_0059	PBANKA_140940	mitochondrial ribosomal protein S15 precursor, putative	0.840241	0.00147002	1.7371	0.000156641
PF11_0454	PBANKA_090500	40S ribosomal protein S21e, putative	0.833715	0.684049	1.57789	0.000111532
MAL13P1.120	PBANKA_133710	splicing factor, putative	0.827295	0.482133	1.64368	8.32434e-05
PF13_0178	PBANKA_134760	translation initiation factor 6, putative	0.787195	0.345223	1.77419	8.32434e-05
PFI0375w	PBANKA_080920	ribosomal protein L35, putative	0.785191	0.00122962	1.01805	0.00015732
PFL1895w	PBANKA_145360	mitochondrial ribosomal protein L23 precursor, putative	0.779127	0.0236859	1.3619	0.00030537
PF07_0080	PBANKA_061720	40S ribosomal protein S10, putative	0.759472	0.00715292	1.91249	0.00608107
PFE0960w	PBANKA_123390	mitochondrial ribosomal protein L14 precursor, putative	0.727574	0.652763	2.561	0.346255
PFC0400w	PBANKA_040770	60S acidic ribosomal protein P2, putative	0.698909	0.479707	1.39015	0.000545523
PF14_0502	PBANKA_131640	U1 snRNA associated protein, putative	0.696486	0.107778	2.38974	0.000769055
PF14_0174	PBANKA_102520	pseudouridine synthase, putative	0.685668	0.131741	0.698079	0.000169366
PF13_0157	PBANKA_134300	ribose-phosphate pyrophosphokinase, putative	0.19776	0.102866	1.25679	0.000602096
PF10_0278	PBANKA_051250	nucleolar preribosomal assembly protein, putative	0.152961	0.150242	0.969784	0.0004896
PF11_0471	PBANKA_090310	nucleolar preribosomal assembly protein, putative	0.151657	0.226729	0.87599	0.00994486
PF14_0642	PBANKA_133070	organelle ribosomal protein L22/L17 precursor, putative	0.112811	0.750025	0.646746	0.00045547
MAL13P1.327	PBANKA_114090	mitochondrial ribosomal protein S17 precursor, putative	0.105366	0.12079	1.69676	0.000464159
MAL8P1.14	PBANKA_070230	mitochondrial inner membrane translocase, putative	0.0882006	0.886026	1.60002	0.000156641
PF14_0370	PBANKA_130300	DEAD/DEAH helicase, putative, S. pombe Mss116 ortholog (splicing mitochondrial protein)	0.0663794	0.780557	0.705555	0.0382712
PF10_0267	PBANKA_051130	mitochondrial ribosomal protein S22 precursor, putative	0.0543726	0.294751	1.12073	0.000501332
PF13_0037	PBANKA_140580	DEAD box RNA helicase, putative, S. pombe HCA4 ortholog (involvement in 18S rRNA synthesis)	0.0537255	0.00188938	0.791247	0.00420321
MAL13P1.281	PBANKA_113350	glutamate - tRNA ligase, putative	0.0475118	0.00949462	0.725067	0.000421328
PF07_0062	PBANKA_142190	GTP-binding translation elongation factor, putative	-0.00186987	0.607954	0.768633	0.000777615
PF14_0589	PBANKA_132560	valine -- tRNA ligase, putative	-0.0262251	0.43005	0.761996	0.00673278
PFF0180w	PBANKA_010250	phenylalanyl-tRNA synthetase subunit, putative	-0.0668031	0.967865	0.519178	0.0908709
PF14_0276	PBANKA_101500	mitochondrial ribosomal protein L15 precursor, putative	-0.142159	0.105578	1.02261	0.00103832
PFI0570w	PBANKA_081280	GTP-binding protein, putative	0.561249	0.190934	1.80247	0.0777009	Mitochondrial matrix GTPase that associates with mitochondrial ribosomes; important for translation under temperature and nutrient stress; may have a role in translational fidelity; similar to bacterial LepA elongation factor
PF14_0368	PBANKA_130280	2-Cys peroxiredoxin, TPx1	2.74458	0.00378374	3.65166	0.000206644	Thioredoxin peroxidase, acts as both a ribosome-associated and free cytoplasmic antioxidant; self-associates to form a high-molecular weight chaperone complex under oxidative stress; deletion results in mutator phenotype

## Sheet: S3F chaperones
Table S3F: chaperones and proteases
			puf2-/wt 18d		puf2-/wt at 27d
Pf ortholog	ID.Pb	product	coef	adj.P	coef	adj.P	notes
PF11_0331	PBANKA_091620	TCP-1/cpn60 chaperonin family, putative	0.746631	0.00381919	1.13513	0.12314
MAL7P1.94	PBANKA_061610	prefoldin subunit 3, putative	-0.0401888	0.127074	1.20312	0.000597793
PF10_0069	PBANKA_120510	PPPDE peptidase, putative	1.49134	0.0399015	2.49697	0.000206644
PFC0950c	PBANKA_121700	peptidase, putative	0.289005	0.00399596	0.25298	0.0922466
PF14_0517	PBANKA_131810	peptidase, putative	0.789041	0.00667737	1.43574	0.00113824
PF14_0510	PBANKA_131740	p23 co-chaperone, putative	1.66972	0.0247045	2.88762	0.00145756
MAL7P1.26	PBANKA_080560	O-sialoglycoprotein endopeptidase, putative	0.00738265	0.962966	0.750869	0.000590961
PF10_0150	PBANKA_121370	methionine aminopeptidase, putative	0.229136	0.160883	1.32537	0.00206878
MAL13P1.56	PBANKA_141030	M1-family aminopeptidase, putative	1.3489	0.00180813	2.00302	0.000156641
PF08_0063	PBANKA_071420	ClpB chaperone and protease protein, putative	0.267926	0.0342803	1.00791	0.00194967
PFF0430w	PBANKA_010730	chaperone, putative	0.422139	0.00381919	1.11103	0.000458591
PF13_0272	PBANKA_136520	thioredoxin-related protein, putative	0.0387749	0.00381919	1.26118	0.00303407	Member of the protein disulfide isomerase (PDI) family; interacts with and inhibits the chaperone activity of Cne1p; MPD1 overexpression in a pdi1 null mutant suppresses defects in Pdi1p functions such as carboxypeptidase Y maturation
PF07_0033	PBANKA_121930	Cg4 protein, putative	1.10186	0.207775	1.76849	0.000458591	ATPase that is a component of the heat shock protein Hsp90 chaperone complex; binds unfolded proteins; member of the heat shock protein 70 (HSP70) family; localized to the cytoplasm
PFE1370w	PBANKA_124230	58 kDa phosphoprotein, HRP	0.721259	0.176513	1.54799	0.000152763	TPR-containing co-chaperone; binds both Hsp82p (Hsp90) and Ssa1p (Hsp70) and stimulates the ATPase activity of SSA1, ts mutants reduce Hsp82p function while over expression suppresses the phenotypes of an HSP82 ts allele and a cpr7 deletion
PF11_0099	PBANKA_093830	heat shock protein, putative	0.239458	0.263307	0.684212	0.000549978
PFI0875w	PBANKA_081890	heat shock protein 70, putative	1.05673	0.636634	2.28157	0.00114715
MAL13P1.540	PBANKA_135720	heat shock protein 70 (hsp70), putative	0.148516	0.0133803	1.10428	0.00115073
PFA0470c	PBANKA_020400	cold-shock protein, putative	0.62904	0.747949	2.03631	0.00101302

## Sheet: S3G transport
Table S3G: transport and trafficking
			puf2-/wt 18d		puf2-/wt at 27d
Pf ortholog	ID.Pb	product	coef	adj.P	coef	adj.P	notes: yeast homolog
PF14_0321	PBANKA_101080	ABC transporter, putative	0.447786	0.0810389	1.96503	0.123387
PF11_0098	PBANKA_093840	endoplasmic reticulum-resident calcium binding protein, putative	0.802271	0.027731	2.4549	0.0139443
PF14_0256	PBANKA_101680	exosome complex exonuclease rrp41, putative	0.359973	0.0638685	0.447472	0.000985479
PFD0515w	PBANKA_100780	exosome complex exonuclease rrp4, putative	0.157196	0.487062	1.21296	0.0409675
PFB0465c	PBANKA_030720	monocarboxylate transporter, putative	-0.211021	1	-0.279513	0.00033069
PF14_0122	PBANKA_103030	nuclear transport factor 2, putative	2.14829	0.213516	2.25713	0.00075226
PF13_0133	PBANKA_133870	plasmepsin V, putative	0.317409	0.135654	1.38467	0.000517135
NA	PBANKA_136550	Plasmodium exported protein, unknown function	0.0467744	0.296885	1.54027	0.00030537
NA	PBANKA_072280	Plasmodium exported protein, unknown function	0.257928	0.0105841	1.37095	0.0139485
PFI0155c	PBANKA_041820	Rab7, putative	1.05609	0.00113112	2.67014	0.000128027
PF13_0119	PBANKA_141890	Rab GTPase 11a, Rab11a	1.11191	0.0704845	1.91005	8.32434e-05
PFI0150c	PBANKA_041830	retrieval receptor for endoplasmic reticulum membrane proteins, putative	0.00395975	0.00629173	1.23152	0.000305828
PF13_0324	PBANKA_113720	Sec24 subunit, putative	1.117	0.0923851	2.00749	0.000358879
PFL1500w	PBANKA_144580	small GTPase Rab2, putative	0.21535	0.0679099	1.96187	0.000208004
PFE0410w	PBANKA_110790	triose phosphate transporter, putative	0.772581	0.00098855	1.10831	0.000156641
PFE1185w	PBANKA_123860	transporter, putative	0.206248	0.00883912	1.06604	0.01191
PFC0530w	PBANKA_041050	transporter, putative	0.473776	0.0266618	0.984833	0.00261708
PF07_0065	PBANKA_142220	zinc transporter, putative	0.311183	0.00147002	1.43161	0.000169326
PF13_0062	PBANKA_140990	clathrin-adaptor medium chain, putative	0.296308	0.031449	1.84532	0.00364652
PFE1195w	PBANKA_123880	karyopherin beta, putative	2.24211	0.00365741	2.51019	0.00637802
PF08_0087	PBANKA_142510	karyopherin alpha, putative, KARalpha	0.9839	0.0689104	1.87829	0.0393139
PF11_0465	PBANKA_090360	dynamin-like protein, putative	0.608411	0.00381919	1.43804	0.012321
MAL7P1.202	PBANKA_080360	conserved Plasmodium protein, unknown function	0.601047	0.0032558	0.427601	5.2586e-05	Karyopherin, a carrier protein involved in nuclear import of proteins; importin beta homolog
PF11_0463	PBANKA_090390	coat protein, gamma subunit, putative	0.399028	0.00173418	0.745557	0.00030537	Gamma subunit of coatomer, a heptameric protein complex that together with Arf1p forms the COPI coat; involved in ER to Golgi transport of selective cargo
PFL0685w	PBANKA_142990	phosphatidylinositol-glycan, putative	0.0479292	0.723224	0.732985	0.000835726	ER membrane localized phosphoryltransferase that adds phosphoethanolamine onto the third mannose residue of the glycosylphosphatidylinositol (GPI) anchor precursor; similar to human PIG-O protein
PF14_0574	PBANKA_132370	conserved Plasmodium protein, unknown function	0.0650294	0.506116	1.23167	0.00651887	Endosomal protein that forms a complex with Hse1p; required for recycling Golgi proteins, forming lumenal membranes and sorting ubiquitinated proteins destined for degradation; has Ubiquitin Interaction Motifs which bind ubiquitin (Ubi4p)
PF13_0117	PBANKA_141850	TBC domain protein, putative	-0.0352663	0.183138	0.415814	0.00127177	Cis-golgi GTPase-activating protein (GAP) for the Rab family members Ypt1p (in vivo) and for Ypt1p, Sec4p, Ypt7p, and Ypt51p (in vitro); involved in vesicle docking and fusion
PFF0330w	PBANKA_010540	coatomer alpha subunit, putative	0.125329	0.0370978	0.536379	0.0010428	Alpha subunit of COPI vesicle coatomer complex, which surrounds transport vesicles in the early secretory pathway
PFE1340w	PBANKA_124170	conserved Plasmodium protein, unknown function	-0.221963	0.00222313	0.71795	0.00673278	Protein that forms a heterotrimeric complex with Erp2p, Emp24p, and Erv25p; member, along with Emp24p and Erv25p, of the p24 family involved in ER to Golgi transport and localized to COPII-coated vesicles
PFL0765w	PBANKA_143160	conserved Plasmodium protein, unknown function	0.588346	0.00834207	0.112776	0.00072864	Protein of unknown function, copurifies with late Golgi vesicles containing the v-SNARE Tlg2p
PFC0730w	PBANKA_041450	HVA22/TB2/DP1 family protein, putative	0.000898459	0.207734	1.72216	0.000492445	Membrane protein that interacts with Yip1p to mediate membrane traffic; interacts with Sey1p to maintain ER morphology; overexpression leads to cell death and accumulation of internal cell membranes
PFI0200c	PBANKA_041730	adapter-related protein, putative	-1.33227e-15	0.618149	0.503087	0.000134618	Delta adaptin-like subunit of the clathrin associated protein complex (AP-3); functions in transport of alkaline phosphatase to the vacuole via the alternate pathway, suppressor of loss of casein kinase 1 function
MAL8P1.17	PBANKA_070280	protein disulfide isomerase	1.09478	0.00098855	2.67767	0.00142344	Protein disulfide isomerase, multifunctional protein resident in the endoplasmic reticulum lumen, essential for the formation of disulfide bonds in secretory and cell-surface proteins, unscrambles non-native disulfide bonds
PF11_0352	PBANKA_091430	protein disulfide isomerase related protein, putative	0.155682	0.0633091	0.761932	0.00015732	Protein disulfide isomerase, multifunctional protein resident in the endoplasmic reticulum lumen, essential for the formation of disulfide bonds in secretory and cell-surface proteins, unscrambles non-native disulfide bonds

## Sheet: S3H ubiquitin
Table S3H: ubiquitin-proteosome system
			puf2-/wt 18d		puf2-/wt at 27d
Pf ortholog	ID.Pb	product	coef	adj.P	coef	adj.P	notes
MAL13P1.227	PBANKA_135840	ubiquitin-conjugating enzyme, putative	-0.00594479	0.0166252	0.898117	0.00139226
PF07_0112	PBANKA_021150	proteasome subunit alpha type 5, putative	0.107158	0.123621	0.830052	0.000432795
PF14_0128	PBANKA_102970	ubiquitin conjugating enzyme, putative	0.204724	0.21233	-0.593305	0.00030537
PFI0630w	PBANKA_081390	26S proteasome regulatory subunit, putative	0.238957	0.0101664	1.44886	0.097884
PF14_0110	PBANKA_103130	rhomboid protease, putative	0.287216	0.0353213	0.714293	0.000878328
PF07_0026	PBANKA_080490	ubiquitin-protein ligase e3, putative	0.295429	0.702239	1.34205	0.000573849
PF10_0174	PBANKA_050220	26s proteasome subunit p55, putative	0.299001	0.00381919	1.17464	0.00182867
PF14_0576	PBANKA_132410	ubiquitin carboxyl-terminal hydrolase isozyme L3, putative	0.348661	1	1.72856	8.32434e-05
PFB0260w	PBANKA_030360	proteasome 26S regulatory subunit, putative	1.00403	0.0884248	1.91655	0.00139226
MAL8P1.142	PBANKA_122650	proteasome beta-subunit, putative, SIS31	1.02303	0.680002	1.53501	0.000417922
PF08_0085	PBANKA_142490	ubiquitin-conjugating enzyme, putative	1.14403	0.66486	2.73404	5.53945e-05
PF13_0156	PBANKA_134330	proteasome subunit beta type 7 precursor, putative	1.29746	0.00179411	2.85841	0.000134618
PFA0400c	PBANKA_020540	beta3 proteasome subunit, putative	1.35004	0.00113112	1.92436	0.000590961
PFL0190w	PBANKA_060280	ubiquitin-conjugating enzyme e2, putative	2.79081	0.294751	3.99761	0.0008801
PF14_0713	PBANKA_130170	conserved Plasmodium protein, unknown function	0.137922	0.00147002	0.629722	0.000128027	SWAP (Suppressor-of-White-APricot)/surp domain-containing protein / ubiquitin family protein [Arabidopsis thaliana]

## Sheet: S3I mitochondrion related genes
Table S3I: mitochondrion related genes
			puf2-/wt 18d		puf2-/wt at 27d
Pf ortholog	ID.Pb	product	coef	adj.P	coef	adj.P
PFL0430w	PBANKA_060710	tim10 homologue, putative (mitochondrial interMb)	0.500768	0.0909332	2.92929	0.000432795
PFI1365w	PBANKA_082860	cytochrome c oxidase subunit, putative	0.30535	0.100554	1.24816	8.32434e-05
PF13_0327	PBANKA_113770	cytochrome c oxidase subunit 2, putative	0.417519	0.296032	1.40765	8.32434e-05
PFI0885w	PBANKA_081910	cytochrome b5, putative	0.177815	0.00552585	1.53389	0.000556269
PF13_0061	PBANKA_140980	ATP synthase gamma chain, mitochondrial precursor, putative	1.32259	0.846093	1.57166	0.000169326
PFL1725w	PBANKA_145030	ATP synthase beta chain, mitochondrial precursor, putative	0.923246	0.463913	2.63715	0.000168708
PF10_0218	PBANKA_050670	citrate synthase, mitochondrial precursor, putative	0.0838679	0.456291	-0.690233	0.00015732

## Sheet: S3J fatty acid
Table S3J: fatty acid and lipids
			puf2-/wt 18d		puf2-/wt at 27d
Pf ortholog	ID.Pb	product	coef	adj.P	coef	adj.P	notes
PFE1250w	PBANKA_123990	acyl-CoA synthetase, putative	0.701187	0.00993537	0.995927	0.000432795	Medium chain fatty acyl-CoA synthetase, activates imported fatty acids; accepts a wide range of fatty acid chain lengths with a preference for medium chains, C9:0-C13:0; localized to the peroxisome
PF11_0370	PBANKA_091270	3-oxo-5-alpha-steroid 4-dehydrogenase, putative	0.259058	0.00395245	1.11029	0.00966518	Enoyl reductase that catalyzes the last step in each cycle of very long chain fatty acid elongation, localizes to the ER, highly enriched in a structure marking nuclear-vacuolar junctions, coimmunoprecipitates with elongases Fen1p and Sur4p
PFC0410w	PBANKA_040790	YT521-B-like family protein, putative (fatty acid synthase)	-0.0475165	0.211104	1.50906	0.0586567	Putative protein of unknown function
PFF0290w	PBANKA_010470	long chain polyunsaturated fatty acid elongation enzyme, putative	0.385864	0.00381919	1.29751	0.000134618	Elongase I, medium-chain acyl elongase, catalyzes carboxy-terminal elongation of unsaturated C12-C16 fatty acyl-CoAs to C16-C18 fatty acids
PF11_0276	PBANKA_092180	conserved Plasmodium protein, unknown function	0.198158	0.150242	1.18681	0.00127177	Steryl ester hydrolase, one of three gene products (Yeh1p, Yeh2p, Tgl1p) responsible for steryl ester hydrolase activity and involved in sterol homeostasis; localized to lipid particle membranes
MAL13P1.220	PBANKA_135750	lipoate synthase, putative	0.342059	0.0201805	1.64928	0.00261708	Protein involved in biosynthesis of the coenzyme lipoic acid, has similarity to E. coli lipoic acid synthase
PFE0485w	PBANKA_110940	phosphatidylinositol 4-kinase, putative	0.133249	0.00685843	1.04634	0.00187904	Phosphatidylinositol 4-kinase; catalyzes first step in the biosynthesis of phosphatidylinositol-4,5-biphosphate; may control cytokinesis through the actin cytoskeleton
PFI0775w	PBANKA_081680	glycolipid transfer protein, putative	-0.731723	0.00640344	-1.43199	0.00339251	GLTP1 (glycolipid transfer protein 1); glycolipid binding / glycolipid transporter [Arabidopsis thaliana]
PFI1485c	PBANKA_083120	diacylglycerol kinase, putative	-0.0508144	0.39	-0.35065	0.00272204	ATDGK2 (Diacylglycerol kinase 2); diacylglycerol kinase [Arabidopsis thaliana]

[truncated: 4 more sheets:  S3K DNA, S3L kinases and Pases, S3M cytoskeleton, S3N NRE's]
